# Supplementary material for: Diaqua­bis(2-bromo­benzoato-κO)bis­(nicotinamide-κN 1)zinc(II)
Source: Acta Crystallogr Sect E Struct Rep Online. 2009 Apr 30;65(Pt 5):m607–8. doi: 10.1107/S1600536809015645 (PMC2977639; doi:10.1107/S1600536809015645)
Supplement: Supplementary file 2 [file e-65-0m607-Isup2.hkl]

#
# h,k,l, Fc-squared, Fo-squared, sigma(Fo-squared) and status flag
#
data_I
_shelx_title ' el30 in P 21/n'
_shelx_refln_list_code          4
_shelx_F_calc_maximum      210.78
_exptl_crystal_F_000       744.00
_reflns_d_resolution_high  0.7455
 
loop_
 _symmetry_equiv_pos_as_xyz
 'x, y, z'
 '-x+1/2, y+1/2, -z+1/2'
 '-x, -y, -z'
 'x-1/2, -y-1/2, z-1/2'
 
_cell_length_a     7.9111
_cell_length_b    18.1604
_cell_length_c     9.8345
_cell_angle_alpha  90.000
_cell_angle_beta  106.346
_cell_angle_gamma  90.000
 
_shelx_F_squared_multiplier     1.000
 
loop_
 _refln_index_h
 _refln_index_k
 _refln_index_l
 _refln_F_squared_calc
 _refln_F_squared_meas
 _refln_F_squared_sigma
 _refln_observed_status
   2   0   0    10298.72    11630.24     55.05 o
   4   0   0     5598.81     6377.79     62.53 o
   6   0   0      198.86      278.67     28.57 o
   8   0   0     4428.11     4358.14     70.64 o
  10   0   0     1141.72     1026.81     57.52 o
   1   1   0     9423.17    10309.65    235.02 o
   2   1   0     7162.06     7723.57    101.65 o
   3   1   0     2077.71     2028.60     35.57 o
   4   1   0     6222.49     6716.50    137.79 o
   5   1   0     1934.38     1948.36     41.86 o
   6   1   0      839.92      872.76     21.42 o
   7   1   0     2416.76     2443.77     33.84 o
   8   1   0     1930.09     2048.40    145.72 o
   9   1   0      586.38      541.06     30.66 o
  10   1   0       42.53       91.31     24.53 o
   0   2   0      188.07      184.97     17.84 o
   1   2   0      453.62      472.60     16.68 o
   2   2   0      301.75      366.27     13.18 o
   3   2   0     5600.54     5893.45    124.34 o
   4   2   0    13772.33    14164.90    243.12 o
   5   2   0      142.10      144.40      7.64 o
   6   2   0     9967.98    10082.65     80.19 o
   7   2   0      812.84      955.11     44.59 o
   8   2   0      187.08      265.09     22.06 o
   9   2   0      160.98      192.22     22.75 o
  10   2   0      621.81      628.49     35.71 o
   1   3   0     6489.96     6577.08    184.15 o
   2   3   0    16446.36    17468.60    156.84 o
   3   3   0     1121.56     1216.58     17.35 o
   4   3   0     2448.21     2636.55    117.88 o
   5   3   0        9.97       21.19      6.73 o
   6   3   0     2079.74     2185.78    120.44 o
   7   3   0      841.06      821.52     20.77 o
   8   3   0     1588.70     1614.82     41.50 o
   9   3   0     1769.53     1775.75     41.27 o
  10   3   0       73.47       86.08     33.58 o
   0   4   0     9941.69     9495.30    636.87 o
   1   4   0    18404.18    19097.56    598.15 o
   2   4   0     2970.55     2994.21    146.34 o
   3   4   0     5361.17     5658.60     37.31 o
   4   4   0     2061.71     2309.36     27.52 o
   5   4   0        4.28       18.84     10.72 o
   6   4   0        1.42       12.83     12.64 o
   7   4   0       85.58      111.55     12.38 o
   8   4   0      763.51      750.05     27.45 o
   9   4   0       81.43      108.24     21.54 o
   1   5   0    15970.33    17178.66    672.62 o
   2   5   0       12.24       21.01      3.15 o
   3   5   0     3411.90     3508.18     31.74 o
   4   5   0      469.75      464.22     17.06 o
   5   5   0    14010.34    14495.16    237.21 o
   6   5   0       17.58       27.85     14.16 o
   7   5   0     2227.33     2306.46     43.94 o
   8   5   0      160.34      179.22     19.05 o
   9   5   0      334.09      371.21     64.66 o
   0   6   0      430.78      492.71     43.06 o
   1   6   0      248.87      291.54     14.25 o
   2   6   0     3724.41     4028.88    111.21 o
   3   6   0    10763.56    11739.87     59.52 o
   4   6   0     6771.73     7235.11     51.27 o
   5   6   0        0.45       14.75     15.25 o
   6   6   0     1199.91     1195.59     35.71 o
   7   6   0     2433.49     2430.71     31.04 o
   8   6   0       81.55       68.10     17.50 o
   9   6   0     1400.00     1400.81     39.40 o
   1   7   0    15043.20    14624.10    751.90 o
   2   7   0     1567.85     1713.13     64.30 o
   3   7   0      259.43      287.46      9.08 o
   4   7   0       35.77       47.09      4.87 o
   5   7   0     1885.22     1933.09     63.67 o
   6   7   0      989.82     1007.62     20.36 o
   7   7   0        6.76        7.78     11.83 o
   8   7   0        6.90        8.23     14.26 o
   9   7   0     2890.10     2886.94     51.26 o
   0   8   0       67.46       63.51      5.26 o
   1   8   0     6181.31     6431.45    291.56 o
   2   8   0     5445.66     5852.39    217.40 o
   3   8   0     8536.30     8999.78    384.46 o
   4   8   0     1440.08     1510.25     25.00 o
   5   8   0       81.32       92.71      9.85 o
   6   8   0      168.96      191.79     14.81 o
   7   8   0     3370.57     3369.73     57.00 o
   8   8   0      497.31      462.65     24.55 o
   9   8   0      173.63      175.34     24.05 o
   1   9   0       10.63       20.49      4.59 o
   2   9   0       81.29       76.56      5.72 o
   3   9   0     1441.55     1376.14     52.88 o
   4   9   0     1853.09     1920.24     60.62 o
   5   9   0     3472.29     3471.59     55.74 o
   6   9   0      372.64      366.67     18.34 o
   7   9   0     1536.15     1572.77     30.20 o
   8   9   0      337.41      338.88     22.78 o
   9   9   0        6.01       10.55     20.27 o
   0  10   0     8020.42     7986.65    430.27 o
   1  10   0       32.73       24.56      6.54 o
   2  10   0     6357.24     6613.85    388.65 o
   3  10   0     1924.87     1894.95    104.33 o
   4  10   0       40.18       39.85      8.77 o
   5  10   0      154.22      168.87     13.17 o
   6  10   0      304.10      306.96     18.42 o
   7  10   0      643.09      668.20     24.93 o
   8  10   0      505.51      516.52     26.42 o
   9  10   0      303.52      313.38     27.49 o
   1  11   0     1006.14      972.76     84.42 o
   2  11   0     3572.80     3505.72    229.73 o
   3  11   0       48.83       65.92      6.87 o
   4  11   0     1527.90     1552.33     56.56 o
   5  11   0       58.83       59.25     12.45 o
   6  11   0      706.79      698.81     23.79 o
   7  11   0      343.87      334.37     21.92 o
   8  11   0      716.86      694.26     29.15 o
   9  11   0     1158.52     1204.38     52.88 o
   0  12   0     2205.95     2127.16    263.63 o
   1  12   0      352.61      394.40     36.95 o
   2  12   0      139.52      140.97      8.48 o
   3  12   0      125.45      140.22     16.83 o
   4  12   0     1907.22     1835.82     85.09 o
   5  12   0      123.26      130.43     15.37 o
   6  12   0     4555.93     4499.55     49.39 o
   7  12   0        2.17       14.23     15.44 o
   8  12   0       18.61       20.79     17.72 o
   1  13   0      277.88      273.40     26.91 o
   2  13   0     7927.31     7856.56    674.69 o
   3  13   0     1124.14     1038.51    120.80 o
   4  13   0     1021.41     1000.13     58.60 o
   5  13   0      356.15      356.59     31.46 o
   6  13   0     2073.43     2105.97     38.51 o
   7  13   0        1.25       15.72     16.11 o
   8  13   0     1201.31     1188.88     36.65 o
   0  14   0     5313.61     5018.81    769.91 o
   1  14   0       60.94       64.04     11.48 o
   2  14   0     1918.57     1916.06    139.60 o
   3  14   0      381.68      347.63     42.08 o
   4  14   0      218.11      213.14     18.09 o
   5  14   0      876.76      832.27     58.32 o
   6  14   0      385.00      369.19     24.04 o
   7  14   0        8.23       15.31     17.59 o
   8  14   0      293.53      303.83     26.00 o
   1  15   0      180.68      148.13     17.35 o
   2  15   0     2050.93     1967.15    213.06 o
   3  15   0      473.46      493.90     50.63 o
   4  15   0       25.53       24.97     14.08 o
   5  15   0     2043.26     2049.61    127.14 o
   6  15   0      965.11      962.66     32.39 o
   7  15   0      340.75      344.70     26.54 o
   8  15   0      756.49      751.58     74.89 o
   0  16   0       50.61       58.51     16.48 o
   1  16   0      584.75      537.27     63.49 o
   2  16   0      705.23      769.20     64.99 o
   3  16   0      719.65      611.23     83.77 o
   4  16   0     1927.42     2065.31    132.72 o
   5  16   0      392.81      409.50     25.22 o
   6  16   0     1379.96     1387.06     45.02 o
   7  16   0      229.33      230.89     24.35 o
   1  17   0     3965.74     4107.99    310.40 o
   2  17   0      745.63      695.45     83.77 o
   3  17   0       38.21       43.03     18.44 o
   4  17   0      135.76      122.23     21.57 o
   5  17   0      209.26      185.59     28.76 o
   6  17   0      132.15      128.80     22.27 o
   7  17   0       15.11        6.02     21.14 o
   0  18   0      895.43      878.28    171.97 o
   1  18   0      502.29      564.16     41.68 o
   2  18   0      155.82      150.85     22.86 o
   3  18   0     2995.33     2805.69    378.88 o
   4  18   0      387.69      345.18     30.69 o
   5  18   0       13.99       17.92     20.85 o
   6  18   0      222.38      206.81     28.63 o
   1  19   0      604.81      598.85     45.13 o
   2  19   0        7.93       -4.19     20.00 o
   3  19   0     2438.56     2415.93    166.57 o
   4  19   0      132.54      148.08     24.97 o
   5  19   0     3054.30     3112.67    125.26 o
   6  19   0      189.13      185.30     29.35 o
   0  20   0     1629.84     1853.42    286.81 o
   1  20   0      556.97      609.48     82.61 o
   2  20   0     1091.68     1122.44    157.11 o
   3  20   0     1154.93     1235.72    193.39 o
   4  20   0      214.94      221.51     28.88 o
   5  20   0      139.86      133.50     27.13 o
   1  21   0     2752.96     3076.08    258.25 o
   2  21   0      293.22      301.30     62.53 o
   3  21   0       33.61       39.97     25.23 o
   4  21   0       70.38       72.20     26.30 o
   5  21   0      270.14      271.02     33.48 o
   0  22   0       38.49       27.61     25.25 o
   1  22   0       74.27       83.50     27.38 o
   2  22   0       31.12       33.89     26.05 o
   3  22   0      590.62      674.91     43.65 o
   4  22   0     1364.60     1403.76     74.89 o
   1  23   0       27.69       19.82     27.53 o
   2  23   0     1047.52     1125.23     94.19 o
   3  23   0      899.41     1012.75     50.55 o
   1  24   0        1.75      -10.62     28.39 o
  -9   0   1     1433.32     1490.03     55.59 o
  -7   0   1     2458.75     2631.10     54.04 o
  -5   0   1     2838.97     3089.95    120.04 o
  -3   0   1    13048.83    13535.57    367.09 o
  -1   0   1     1133.17     1179.34     69.43 o
   3   0   1       44.22       95.14      8.57 o
   5   0   1     3569.60     3671.15     44.39 o
   7   0   1    16540.68    15934.82    100.36 o
   9   0   1      895.69      873.56     46.71 o
 -10   1   1     1283.14     1386.39     43.92 o
  -9   1   1      594.81      671.71     33.01 o
  -8   1   1     1740.99     1703.55     60.22 o
  -7   1   1     1204.48     1312.84     29.42 o
  -6   1   1        9.45       20.97      7.73 o
  -5   1   1     8090.58     8073.97    153.21 o
  -4   1   1     4284.73     4576.10    129.10 o
  -3   1   1      533.96      508.97     24.07 o
  -2   1   1      945.63     1025.60     38.72 o
  -1   1   1    11240.79    10949.20    487.54 o
   0   1   1     2455.77     2458.33    122.28 o
   1   1   1     1263.17     1331.23     28.95 o
   2   1   1     1695.41     1720.87     21.42 o
   3   1   1    11610.87    12921.56     74.52 o
   4   1   1     1632.63     1699.73     17.63 o
   5   1   1     3903.14     3924.70     32.30 o
   6   1   1       33.45       51.04     11.22 o
   7   1   1      170.63      169.85     20.84 o
   8   1   1      619.03      596.77     24.57 o
   9   1   1     1531.05     1480.71     37.32 o
 -10   2   1      212.52      279.28     28.79 o
  -9   2   1     3153.93     3191.46     52.50 o
  -8   2   1       10.52       28.72     21.04 o
  -7   2   1     3008.01     3140.10     42.36 o
  -6   2   1     1357.72     1417.37     22.86 o
  -5   2   1       20.88       49.12      9.23 o
  -4   2   1      372.76      363.23     19.73 o
  -3   2   1     3582.35     3694.73    129.43 o
  -2   2   1     1699.99     1698.77     65.77 o
  -1   2   1    11275.00    11353.86    575.24 o
   0   2   1      544.45      444.73     37.03 o
   1   2   1    18520.12    18442.24    493.95 o
   2   2   1      658.84      598.04     18.24 o
   3   2   1    11966.55    12087.35    313.18 o
   4   2   1      298.62      263.49      7.29 o
   5   2   1        2.72       16.23      5.11 o
   6   2   1      273.82      317.05     17.20 o
   7   2   1       70.93      101.52     21.23 o
   8   2   1      322.20      354.31     31.27 o
   9   2   1       82.63      139.52     21.54 o
 -10   3   1        1.88       27.69     23.90 o
  -9   3   1      202.42      280.56     47.87 o
  -8   3   1        7.18       15.73     16.65 o
  -7   3   1      413.20      476.93     31.62 o
  -6   3   1     1587.40     1623.88     34.92 o
  -5   3   1      408.23      396.34     15.49 o
  -4   3   1    16938.03    17493.19    450.90 o
  -3   3   1     4145.37     4523.84    157.66 o
  -2   3   1     5505.92     5509.46    184.20 o
  -1   3   1     3077.38     3025.15    179.22 o
   0   3   1       78.52       90.45      6.86 o
   1   3   1    10356.44    10382.24    364.48 o
   2   3   1      124.50      125.09      5.55 o
   3   3   1     2007.27     2140.38     62.75 o
   4   3   1     1211.99     1320.72     22.83 o
   5   3   1     1992.53     2030.33     27.18 o
   6   3   1     2274.17     2383.45     32.46 o
   7   3   1     1242.86     1330.99     43.23 o
   8   3   1     2713.82     2664.61     37.14 o
   9   3   1     1649.85     1568.53     44.59 o
 -10   4   1     1107.22     1092.07     61.18 o
  -9   4   1      111.69      108.64     21.16 o
  -8   4   1      196.58      226.98     27.02 o
  -7   4   1      409.17      385.29     26.28 o
  -6   4   1     8245.85     8464.80     74.20 o
  -5   4   1     4196.08     4227.41     63.48 o
  -4   4   1       19.97       14.19      3.88 o
  -3   4   1     6656.12     6521.46    153.04 o
  -2   4   1      576.05      579.84     26.72 o
  -1   4   1      943.28      922.85     46.75 o
   0   4   1      693.91      742.45     69.73 o
   1   4   1     4090.57     4459.61    133.97 o
   2   4   1     1229.43     1319.82     15.65 o
   3   4   1     4252.82     4817.48    105.09 o
   4   4   1     2811.78     2631.37     95.57 o
   5   4   1     3756.53     3769.22     37.64 o
   6   4   1     4182.33     4280.99     44.20 o
   7   4   1     1893.69     1952.15     52.31 o
   8   4   1     1402.64     1428.98     53.46 o
   9   4   1      359.54      355.50     41.88 o
 -10   5   1      971.12      998.02     44.20 o
  -9   5   1        4.58       -3.18     18.82 o
  -8   5   1     7339.36     7217.31    208.84 o
  -7   5   1        6.80       19.68     11.94 o
  -6   5   1     5724.73     6112.65    128.91 o
  -5   5   1     2975.79     2922.86     23.60 o
  -4   5   1       26.18       34.21      5.41 o
  -3   5   1      283.16      265.24      8.98 o
  -2   5   1     2948.85     2994.34    168.42 o
  -1   5   1      369.08      448.56     24.81 o
   0   5   1    21865.67    19860.87   1630.83 o
   1   5   1      414.24      461.91     19.14 o
   2   5   1    19091.26    20064.13    604.46 o
   3   5   1     1250.79     1327.96     16.41 o
   4   5   1     1319.55     1338.16     20.81 o
   5   5   1       10.32        5.71     10.04 o
   6   5   1     1663.86     1710.69     31.58 o
   7   5   1        1.34        3.14     17.95 o
   8   5   1      203.48      214.65     17.47 o
   9   5   1      175.50      220.72     22.48 o
  -9   6   1       51.80       58.59     21.89 o
  -8   6   1       56.71       60.22     29.34 o
  -7   6   1       56.50       90.69     13.75 o
  -6   6   1     3062.81     3171.77     34.96 o
  -5   6   1     1849.15     1812.75     25.07 o
  -4   6   1     1002.18      996.32     12.91 o
  -3   6   1     3446.75     3530.35    118.85 o
  -2   6   1     9942.72     9784.61    586.49 o
  -1   6   1      869.80      975.28     57.94 o
   0   6   1    26665.07    25747.66   1787.18 o
   1   6   1     4205.96     4169.03    243.46 o
   2   6   1       96.94       94.15      4.89 o
   3   6   1     4583.50     4785.54     42.34 o
   4   6   1    11735.39    11773.63     96.50 o
   5   6   1     1820.71     1830.26     31.13 o
   6   6   1      553.78      559.52     23.17 o
   7   6   1      867.27      840.94     33.90 o
   8   6   1      540.86      529.21     23.56 o
   9   6   1      637.11      630.83     30.82 o
  -9   7   1      261.68      286.65     26.25 o
  -8   7   1      972.21      894.52     28.70 o
  -7   7   1      282.36      276.68     18.54 o
  -6   7   1      911.43      852.32     22.47 o
  -5   7   1      762.48      800.82     19.88 o
  -4   7   1     7540.71     7669.64    178.36 o
  -3   7   1       86.40      103.91      4.79 o
  -2   7   1    19121.65    19507.09    970.59 o
  -1   7   1      392.26      385.44     34.73 o
   0   7   1       84.33       90.25      6.33 o
   1   7   1       24.55       38.91      3.37 o
   2   7   1     5599.04     6040.85    140.07 o
   3   7   1      269.50      284.54     12.72 o
   4   7   1       11.55       11.55      8.35 o
   5   7   1        5.97        9.89     10.99 o
   6   7   1    10742.85    10817.69     87.15 o
   7   7   1      325.90      329.27     26.84 o
   8   7   1     2149.91     2169.51     95.93 o
   9   7   1       27.11        5.85     19.56 o
  -9   8   1      830.31      819.33     37.08 o
  -8   8   1       53.14       51.04     16.57 o
  -7   8   1     1043.57     1033.31     27.37 o
  -6   8   1     5461.39     5535.86     87.16 o
  -5   8   1       71.19       85.96     11.05 o
  -4   8   1     1952.78     2021.09     56.89 o
  -3   8   1       45.11       41.92      4.84 o
  -2   8   1      692.58      604.16     42.55 o
  -1   8   1     1863.13     1826.26    139.10 o
   0   8   1     8947.69     8809.40    583.42 o
   1   8   1     4104.92     3779.16    254.68 o
   2   8   1     1119.34     1200.43     46.97 o
   3   8   1     5926.02     6170.89     67.08 o
   4   8   1     4653.72     4826.90     41.27 o
   5   8   1     1674.23     1694.92     32.79 o
   6   8   1     1141.13     1134.17     31.05 o
   7   8   1      521.10      504.81     32.17 o
   8   8   1     1544.42     1504.12     30.12 o
   9   8   1      164.04      139.84     22.21 o
  -9   9   1      104.05       66.60     22.56 o
  -8   9   1     2599.30     2538.44     42.02 o
  -7   9   1     1204.76     1175.54     29.74 o
  -6   9   1     2494.11     2539.70     36.92 o
  -5   9   1      825.43      812.26     21.90 o
  -4   9   1     1324.20     1203.99     63.51 o
  -3   9   1       69.40       72.10      5.77 o
  -2   9   1       85.37      105.55      7.60 o
  -1   9   1     3207.84     2850.91    236.56 o
   0   9   1     4983.48     4630.49    332.06 o
   1   9   1     1102.07     1206.50     73.63 o
   2   9   1     6956.53     6449.61    228.29 o
   3   9   1     1919.97     1983.93     49.80 o
   4   9   1      389.11      382.45     17.05 o
   5   9   1      165.66      151.78     16.22 o
   6   9   1      631.68      616.63     27.22 o
   7   9   1      106.27       93.28     23.33 o
   8   9   1       15.00       15.94     14.63 o
   9   9   1      228.75      227.77     24.02 o
  -9  10   1       26.92       32.52     22.49 o
  -8  10   1       31.78       32.84     17.02 o
  -7  10   1       13.79        7.46     14.32 o
  -6  10   1      700.10      690.69     24.15 o
  -5  10   1      415.50      416.89     19.61 o
  -4  10   1       50.36       58.70     10.67 o
  -3  10   1     7945.72     7900.41    427.01 o
  -2  10   1     1345.60     1304.69     96.68 o
  -1  10   1     2913.07     2756.92    205.00 o
   0  10   1     3312.15     3236.33    217.08 o
   1  10   1     1126.78     1154.40     67.44 o
   2  10   1      150.36      156.83      9.29 o
   3  10   1     1149.75     1130.28     37.37 o
   4  10   1      807.81      787.26     15.93 o
   5  10   1     4700.57     4914.56     53.04 o
   6  10   1        5.28       20.11      9.63 o
   7  10   1     3180.51     3262.74     47.07 o
   8  10   1      454.65      425.77     23.40 o
  -9  11   1       26.05        2.81     19.76 o
  -8  11   1       34.22       33.45     17.90 o
  -7  11   1     1437.06     1442.04     33.82 o
  -6  11   1     1352.67     1227.40     29.58 o
  -5  11   1     1276.51     1274.67     36.40 o
  -4  11   1     2225.11     2146.98    102.46 o
  -3  11   1      256.62      254.16     13.18 o
  -2  11   1     3484.12     3394.36    219.50 o
  -1  11   1     4506.41     4157.31    283.40 o
   0  11   1        9.72       18.11      5.05 o
   1  11   1     2688.28     2648.48    159.14 o
   2  11   1        5.43       13.89      5.71 o
   3  11   1     3820.12     3703.60    161.93 o
   4  11   1       21.14       19.46      8.54 o
   5  11   1     4096.25     4127.84     64.46 o
   6  11   1     1846.20     1868.59     48.89 o
   7  11   1        0.43        7.23     13.69 o
   8  11   1      101.46      116.02     18.08 o
  -9  12   1     3639.06     3728.55    120.05 o
  -8  12   1       11.45       10.59     18.55 o
  -7  12   1     3321.78     3340.02     75.65 o
  -6  12   1       47.38       55.21     15.55 o
  -5  12   1       56.78       57.05     13.81 o
  -4  12   1        7.70       11.61     11.51 o
  -3  12   1     2543.91     2488.33    168.30 o
  -2  12   1       48.82       37.13      5.50 o
  -1  12   1      392.17      329.92     23.74 o
   0  12   1      204.65      231.13     13.61 o
   1  12   1    13208.37    12666.03    805.44 o
   2  12   1      836.97      887.07     45.90 o
   3  12   1     6225.06     6151.25    289.61 o
   4  12   1       59.12       56.38     10.63 o
   5  12   1       36.36       39.60     11.04 o
   6  12   1      236.50      242.02     18.43 o
   7  12   1     1536.74     1571.72     33.20 o
   8  12   1       10.32        5.16     17.06 o
  -8  13   1      454.67      458.93     29.83 o
  -7  13   1      866.61      869.28     32.07 o
  -6  13   1      753.44      774.73     28.23 o
  -5  13   1     4824.30     4569.48    295.84 o
  -4  13   1      400.26      415.71     28.94 o
  -3  13   1      102.49       96.18      9.85 o
  -2  13   1     2312.46     2425.49    126.00 o
  -1  13   1     4177.41     4194.77    256.06 o
   0  13   1      431.74      446.30     29.62 o
   1  13   1     1605.49     1574.53    118.23 o
   2  13   1      524.50      509.69     24.60 o
   3  13   1     2378.27     2400.12     82.89 o
   4  13   1      668.50      705.86     28.74 o
   5  13   1     2717.46     2738.89     82.83 o
   6  13   1      359.57      365.40     22.38 o
   7  13   1       32.44       43.67     16.45 o
   8  13   1      217.91      217.87     22.41 o
  -8  14   1       36.80       43.44     21.07 o
  -7  14   1      126.23      137.58     20.65 o
  -6  14   1        8.63        7.53     15.65 o
  -5  14   1      617.27      643.34     27.26 o
  -4  14   1      175.88      168.65     25.28 o
  -3  14   1    11754.38    11341.52   1293.83 o
  -2  14   1       32.91       31.83      8.85 o
  -1  14   1     2903.83     2936.39    220.19 o
   0  14   1       16.92       14.49      8.52 o
   1  14   1      886.32      852.57     45.62 o
   2  14   1       58.52       72.56      8.93 o
   3  14   1      422.83      422.36     24.63 o
   4  14   1      529.22      525.86     32.28 o
   5  14   1     4188.47     4107.51    184.70 o
   6  14   1       99.76      116.52     17.75 o
   7  14   1     2989.95     3168.17     69.48 o
   8  14   1       52.12       51.73     44.01 o
  -8  15   1      623.12      697.74     36.59 o
  -7  15   1     1519.78     1561.00     46.03 o
  -6  15   1      154.85      171.70     20.29 o
  -5  15   1     1078.01     1058.37     61.53 o
  -4  15   1      175.43      184.72     24.89 o
  -3  15   1     1601.45     1400.44    290.86 o
  -2  15   1     1101.41     1111.90    120.40 o
  -1  15   1     4626.21     4580.91    368.06 o
   0  15   1      691.36      686.56     52.44 o
   1  15   1      470.33      455.40     39.61 o
   2  15   1     2701.72     2862.22     98.30 o
   3  15   1      375.33      372.64     36.72 o
   4  15   1      833.28      877.74     42.92 o
   5  15   1      708.47      749.92     32.45 o
   6  15   1       33.43       43.94     17.84 o
   7  15   1       47.78       48.77     19.52 o
  -7  16   1      433.58      467.38     30.82 o
  -6  16   1      836.53      920.29     48.14 o
  -5  16   1       74.69       55.01     20.94 o
  -4  16   1      132.03      126.55     20.83 o
  -3  16   1      140.54      103.45     19.69 o
  -2  16   1      216.20      235.34     24.13 o
  -1  16   1      312.68      324.92     32.98 o
   0  16   1      798.95      797.15     52.26 o
   1  16   1     3986.56     3604.00    322.94 o
   2  16   1      374.39      314.51     63.50 o
   3  16   1     3206.80     3226.11    247.72 o
   4  16   1     1263.98     1280.22    104.50 o
   5  16   1      122.50      116.62     18.49 o
   6  16   1      569.28      542.77     30.03 o
   7  16   1       11.74       16.41     19.48 o
  -7  17   1      258.80      226.65     30.12 o
  -6  17   1      233.87      198.54     26.56 o
  -5  17   1      959.46      906.02     40.14 o
  -4  17   1     4173.15     3716.54    498.54 o
  -3  17   1      173.73      176.97     49.80 o
  -2  17   1     2144.86     1886.65    218.77 o
  -1  17   1       20.08       20.98     12.04 o
   0  17   1       55.69       60.29     12.93 o
   1  17   1        7.70       12.70     14.09 o
   2  17   1      214.08      207.21     40.15 o
   3  17   1     1066.87      931.95    118.70 o
   4  17   1      112.48       87.77     20.92 o
   5  17   1       70.90       64.88     18.97 o
   6  17   1     1586.68     1718.34     75.38 o
   7  17   1       10.25       45.16     45.16 o
  -7  18   1       63.38       89.94     48.64 o
  -6  18   1      557.38      556.79     37.70 o
  -5  18   1      681.51      596.39     38.41 o
  -4  18   1      556.43      515.39     79.91 o
  -3  18   1     1723.56     1663.68    164.44 o
  -2  18   1      970.24      931.50    132.79 o
  -1  18   1       97.62       99.56     14.58 o
   0  18   1     2174.50     2194.99    199.91 o
   1  18   1       24.07       28.77     19.34 o
   2  18   1        6.94        9.05     18.92 o
   3  18   1      108.94      124.08     22.19 o
   4  18   1      958.87      876.60    124.30 o
   5  18   1      548.74      536.99     35.78 o
   6  18   1      104.73      118.70     26.83 o
  -6  19   1      328.06      323.92     33.80 o
  -5  19   1       68.46       73.87     24.77 o
  -4  19   1      668.17      618.84     37.25 o
  -3  19   1       13.71       16.38     21.33 o
  -2  19   1       78.95       83.12     21.89 o
  -1  19   1      148.69      175.26     17.35 o
   0  19   1     1651.48     1663.61    177.63 o
   1  19   1       35.65       52.58     20.59 o
   2  19   1     2004.40     2040.46    292.22 o
   3  19   1       85.35       86.98     30.88 o
   4  19   1      758.93      730.94    113.88 o
   5  19   1       45.86       38.03     23.71 o
   6  19   1      282.59      250.91     54.43 o
  -5  20   1      561.15      576.80     40.99 o
  -4  20   1       80.85      105.10     26.24 o
  -3  20   1       10.56        5.16     22.81 o
  -2  20   1      858.33      885.64    127.77 o
  -1  20   1      274.75      279.77     25.02 o
   0  20   1     2388.27     2576.65    249.78 o
   1  20   1      381.75      368.68     83.19 o
   2  20   1       61.97       44.36     22.89 o
   3  20   1      491.19      519.69     36.80 o
   4  20   1      985.72      952.37    149.00 o
   5  20   1       12.55       14.36     24.64 o
  -5  21   1       26.67       30.30     27.36 o
  -4  21   1     1385.28     1422.49    209.61 o
  -3  21   1        7.49        3.79     24.34 o
  -2  21   1     1008.90     1076.69     91.29 o
  -1  21   1      271.62      308.97     51.15 o
   0  21   1      107.13      132.18     21.95 o
   1  21   1        3.26       20.67     23.36 o
   2  21   1       48.82       75.48     28.76 o
   3  21   1        4.81        5.98     24.00 o
   4  21   1       85.37       75.84     27.54 o
  -4  22   1      172.09      184.65     31.99 o
  -3  22   1       78.50       52.19     27.97 o
  -2  22   1      298.05      335.81     43.23 o
  -1  22   1      716.75      752.42    139.74 o
   0  22   1      783.39      875.68    135.11 o
   1  22   1     1812.96     2014.69    163.86 o
   2  22   1      159.71      209.42     30.93 o
   3  22   1      467.13      486.78     39.68 o
   4  22   1      630.32      705.64     73.73 o
  -3  23   1       70.98       73.30     30.44 o
  -2  23   1        3.22       -9.85     27.11 o
  -1  23   1       52.62      111.56     43.62 o
   0  23   1     1243.08     1351.36    226.59 o
   1  23   1       17.88       48.88     26.93 o
   2  23   1      657.33      784.28     79.33 o
   3  23   1       22.60       37.83     44.78 o
  -1  24   1      559.72      735.36     71.41 o
   1  24   1       69.61       85.31     45.16 o
 -10   0   2       30.46       86.08     35.90 o
  -8   0   2     3923.94     4053.96     76.82 o
  -6   0   2     7159.29     7052.28    374.63 o
  -4   0   2      483.73      465.75     16.98 o
  -2   0   2    19677.64    18952.43    915.83 o
   0   0   2    13139.68    13980.98    524.91 o
   2   0   2    15181.88    15513.67    110.02 o
   4   0   2    21717.23    23583.55    143.89 o
   6   0   2      521.30      580.18     47.09 o
   8   0   2      440.42      444.69     31.27 o
 -10   1   2     1065.67     1075.26     42.44 o
  -9   1   2      261.40      300.90     26.04 o
  -8   1   2     2216.02     2284.20     90.71 o
  -7   1   2      153.02      154.95     14.03 o
  -6   1   2      665.67      730.12     35.49 o
  -5   1   2     1743.97     1650.78     51.54 o
  -4   1   2     6353.66     6260.33    288.11 o
  -3   1   2     6378.18     6546.73    253.21 o
  -2   1   2     4520.37     4495.96    148.52 o
  -1   1   2     6161.24     6123.14    199.77 o
   0   1   2     4475.26     4400.97    116.39 o
   1   1   2      357.33      390.18      9.94 o
   2   1   2    11383.77    12263.99     52.31 o
   3   1   2     5857.78     6610.06     77.04 o
   4   1   2       33.16       32.11      7.14 o
   5   1   2       21.96       28.39      6.34 o
   6   1   2     6727.29     6652.57     93.00 o
   7   1   2      107.32      126.19     16.61 o
   8   1   2       83.07      132.79     20.84 o
   9   1   2      670.56      639.17     29.34 o
 -10   2   2      437.92      466.59     46.52 o
  -9   2   2       93.16      127.81     23.40 o
  -8   2   2       26.62       56.40     21.23 o
  -7   2   2      377.06      414.23     21.30 o
  -6   2   2     1406.02     1352.48     65.91 o
  -5   2   2     2560.15     2542.39     95.20 o
  -4   2   2      880.83      756.23     38.61 o
  -3   2   2     1621.57     1742.38     67.56 o
  -2   2   2    11318.83    10995.88    418.26 o
  -1   2   2     1958.95     2144.82     98.33 o
   0   2   2    23582.47    22269.08    940.61 o
   1   2   2    11786.10    11835.81    285.24 o
   2   2   2       14.63       27.46      4.59 o
   3   2   2      148.34      204.38      8.87 o
   4   2   2     2129.04     2256.08     22.18 o
   5   2   2     1190.44     1203.20     14.17 o
   6   2   2      718.47      752.64     27.47 o
   7   2   2        7.80        8.64     15.13 o
   8   2   2     4638.58     4420.68     70.64 o
   9   2   2      280.59      285.25     24.84 o
 -10   3   2      367.51      330.10     31.33 o
  -9   3   2      899.47      944.26     41.30 o
  -8   3   2     1486.38     1555.53     38.30 o
  -7   3   2     3312.89     3410.06     42.58 o
  -6   3   2     3670.84     3562.18     94.10 o
  -5   3   2     3698.30     3601.06    123.41 o
  -4   3   2    12676.72    13561.63    477.44 o
  -3   3   2       31.38       24.96      4.27 o
  -2   3   2      233.87      269.97     16.05 o
  -1   3   2     1143.94     1262.04     54.18 o
   0   3   2    44430.27    41727.63   2130.96 o
   1   3   2      833.30      873.08     33.23 o
   2   3   2      297.60      395.05     12.46 o
   3   3   2     9144.08     9066.72    158.43 o
   4   3   2      380.58      376.59      7.56 o
   5   3   2     1733.84     1781.70     23.12 o
   6   3   2      969.88      988.00     21.54 o
   7   3   2      229.93      206.71     21.04 o
   8   3   2        9.94       -1.16     24.32 o
   9   3   2      214.22      229.82     21.87 o
 -10   4   2      190.02      207.88     28.85 o
  -9   4   2     1496.14     1500.09     42.79 o
  -8   4   2      830.52      899.62     27.74 o
  -7   4   2      252.25      285.05     26.24 o
  -6   4   2     2128.36     2187.68     30.84 o
  -5   4   2     1144.65     1075.10     55.66 o
  -4   4   2     1003.59     1001.17     40.16 o
  -3   4   2     3633.44     3433.40    154.65 o
  -2   4   2     1578.93     1644.50     74.47 o
  -1   4   2      704.77      657.27     32.80 o
   0   4   2     1373.44     1447.16     97.87 o
   1   4   2     8256.40     8276.55    335.68 o
   2   4   2     4377.46     4088.55    108.36 o
   3   4   2     2045.31     2310.34     49.93 o
   4   4   2     6697.65     6666.91    129.95 o
   5   4   2     1170.85     1168.95     16.68 o
   6   4   2      820.65      852.20     24.61 o
   7   4   2      730.12      751.40     32.63 o
   8   4   2       25.90        2.70     25.48 o
   9   4   2      102.22       97.28     23.93 o
 -10   5   2      600.42      676.51     39.17 o
  -9   5   2      304.49      364.99     36.29 o
  -8   5   2      132.20      125.57     16.98 o
  -7   5   2     1266.05     1284.68     28.53 o
  -6   5   2      712.41      701.83     21.92 o
  -5   5   2       83.04       99.65      8.91 o
  -4   5   2      969.94      894.12     31.16 o
  -3   5   2    21246.51    21457.30    920.62 o
  -2   5   2     1461.29     1531.95     85.30 o
  -1   5   2    27460.65    28266.03   1478.97 o
   0   5   2     3388.13     3134.91    231.27 o
   1   5   2     2890.61     2841.10    119.63 o
   2   5   2     3223.17     3446.96    100.10 o
   3   5   2     3577.77     3914.96     72.05 o
   4   5   2     1120.33     1159.06     18.79 o
   5   5   2       71.35       83.76      9.66 o
   6   5   2      113.77      113.44     14.72 o
   7   5   2     3150.84     3050.62     44.49 o
   8   5   2      163.30      130.47     30.11 o
   9   5   2     1798.86     1728.97     66.01 o
 -10   6   2     1086.67     1074.62     55.01 o
  -9   6   2     1540.86     1590.96     43.96 o
  -8   6   2      235.76      241.77     19.30 o
  -7   6   2      750.61      776.93     27.14 o
  -6   6   2      122.86      108.74     13.16 o
  -5   6   2     2809.51     2774.37     51.97 o
  -4   6   2     1812.60     1772.89     73.55 o
  -3   6   2     7881.33     7953.05    379.15 o
  -2   6   2     2063.90     2109.69    116.51 o
  -1   6   2     1661.79     1895.45    155.24 o
   0   6   2       94.82      134.77     11.66 o
   1   6   2     5116.68     4916.74    163.89 o
   2   6   2      331.94      295.35      7.99 o
   3   6   2      551.84      574.72     12.12 o
   4   6   2     1434.74     1499.67     22.93 o
   5   6   2     3238.01     3165.28     34.75 o
   6   6   2     1665.98     1643.18     33.28 o
   7   6   2     3376.01     3335.06     48.08 o
   8   6   2     1353.79     1259.96     55.20 o
   9   6   2       21.81       46.32     34.74 o
 -10   7   2       46.59       40.21     25.90 o
  -9   7   2      315.72      291.17     27.41 o
  -8   7   2       73.35       71.51     16.86 o
  -7   7   2     6377.16     6464.98     56.79 o
  -6   7   2      179.91      179.38     14.79 o
  -5   7   2     8511.59     8678.24     72.65 o
  -4   7   2      171.70      159.02      8.36 o
  -3   7   2      619.26      660.17     46.78 o
  -2   7   2     1437.82     1654.94     81.01 o
  -1   7   2     1508.78     1530.99    121.07 o
   0   7   2       80.19       89.35      7.42 o
   1   7   2     4313.18     4291.85    167.15 o
   2   7   2     1454.71     1676.60     38.68 o
   3   7   2     8477.46     8639.34    133.37 o
   4   7   2       27.60       47.12      8.70 o
   5   7   2     3731.30     3778.21     41.80 o
   6   7   2       38.76       28.73     14.57 o
   7   7   2      226.93      236.31     21.30 o
   8   7   2      231.72      198.41     35.51 o
   9   7   2      541.65      533.09     53.27 o
  -9   8   2     1104.09     1142.23     41.86 o
  -8   8   2       16.40       19.47     15.96 o
  -7   8   2      245.21      255.74     19.65 o
  -6   8   2      403.93      377.67     20.91 o
  -5   8   2     2089.94     1944.78     98.35 o
  -4   8   2     1553.07     1482.42     73.37 o
  -3   8   2     8642.14     8860.06    494.05 o
  -2   8   2     4063.52     3850.83    282.19 o
  -1   8   2     3699.82     3639.89    306.35 o
   0   8   2     3460.90     3279.67    247.24 o
   1   8   2    13990.99    14061.38    589.05 o
   2   8   2     1411.41     1506.43     45.74 o
   3   8   2      262.63      305.87      9.85 o
   4   8   2     1293.63     1345.74     30.31 o
   5   8   2     1765.35     1793.09     30.02 o
   6   8   2     1982.38     1993.96     38.35 o
   7   8   2      190.11      205.04     20.56 o
   8   8   2      893.58      837.66     54.43 o
  -9   9   2      260.40      232.37     23.91 o
  -8   9   2       50.75       57.04     17.42 o
  -7   9   2       64.98       66.78     15.72 o
  -6   9   2      962.24      948.82     26.61 o
  -5   9   2      247.24      245.55     16.98 o
  -4   9   2     1559.95     1533.04     76.03 o
  -3   9   2     8862.22     8662.60    567.10 o
  -2   9   2       84.20       82.23      6.16 o
  -1   9   2    10881.27    10496.08    673.30 o
   0   9   2     1789.60     1493.73    113.14 o
   1   9   2     9774.67     9935.09    629.49 o
   2   9   2      848.22      819.73     30.30 o
   3   9   2     1461.23     1416.65     38.57 o
   4   9   2      265.38      279.52     15.60 o
   5   9   2      143.57      146.75     14.67 o
   6   9   2     1155.93     1092.74     32.06 o
   7   9   2     1375.94     1335.00     38.12 o
   8   9   2       77.14       76.43     36.29 o
  -9  10   2     1155.04     1127.18     37.46 o
  -8  10   2     3129.82     3005.76     64.47 o
  -7  10   2       37.46       37.55     15.83 o
  -6  10   2     7653.33     7547.27    149.91 o
  -5  10   2     3320.74     3323.96     40.97 o
  -4  10   2        3.56        9.95      6.64 o
  -3  10   2      139.95      141.05     11.91 o
  -2  10   2      489.66      446.16     38.57 o
  -1  10   2     2084.64     2110.26    130.08 o
   0  10   2     1386.24     1433.16    106.07 o
   1  10   2       73.51       67.72      7.08 o
   2  10   2     8583.81     8601.93    289.39 o
   3  10   2        4.06       10.47      5.28 o
   4  10   2     2528.09     2569.50     34.71 o
   5  10   2      558.48      542.57     22.17 o
   6  10   2      265.75      253.26     21.34 o
   7  10   2      537.92      558.25     31.68 o
   8  10   2       75.88       78.16     27.55 o
  -9  11   2      308.95      312.25     26.21 o
  -8  11   2      782.73      822.94     32.85 o
  -7  11   2     2703.28     2759.72     57.25 o
  -6  11   2       34.26       47.41     14.74 o
  -5  11   2     3883.76     3913.28     97.22 o
  -4  11   2     2887.44     2670.12    262.12 o
  -3  11   2     1527.82     1556.33     99.95 o
  -2  11   2     2226.07     2147.79    160.72 o
  -1  11   2      621.61      642.58     42.34 o
   0  11   2     2115.36     2018.63    111.70 o
   1  11   2     8848.23     8769.56    483.38 o
   2  11   2     1410.96     1258.94     67.20 o
   3  11   2     3827.00     3751.19    100.02 o
   4  11   2      100.69       85.56      8.84 o
   5  11   2       71.09       77.85     14.80 o
   6  11   2     1773.70     1784.60     60.59 o
   7  11   2        4.96        1.36     19.45 o
   8  11   2      446.16      409.31     35.60 o
  -9  12   2       30.99        8.85     21.26 o
  -8  12   2       33.82       32.77     19.38 o
  -7  12   2       35.70       29.28     17.42 o
  -6  12   2      273.49      262.67     20.24 o
  -5  12   2      112.48      122.33     15.38 o
  -4  12   2      443.77      427.78     38.23 o
  -3  12   2       98.07      110.19      8.80 o
  -2  12   2    14184.02    12734.72    905.17 o
  -1  12   2       29.76       25.95      5.94 o
   0  12   2     6050.21     5967.12    335.04 o
   1  12   2      181.43      183.20      9.49 o
   2  12   2       11.96       17.59      7.06 o
   3  12   2      183.94      207.33     12.78 o
   4  12   2      210.56      225.61     13.11 o
   5  12   2      256.61      244.64     14.05 o
   6  12   2      811.88      789.15     21.02 o
   7  12   2      381.86      418.80     21.67 o
   8  12   2     1783.63     1786.36     36.07 o
  -8  13   2     1044.66     1069.32     37.63 o
  -7  13   2      891.73      867.92     32.73 o
  -6  13   2      404.04      412.28     24.96 o
  -5  13   2      839.30      898.79     36.25 o
  -4  13   2     2469.59     2502.01    120.24 o
  -3  13   2     1253.81     1287.79     93.51 o
  -2  13   2      408.14      380.07     28.36 o
  -1  13   2      190.72      182.55     13.21 o
   0  13   2     2756.50     2704.33    144.00 o
   1  13   2     1058.73     1022.70     60.89 o
   2  13   2     3942.66     3987.63    179.75 o
   3  13   2      212.57      210.80     12.32 o
   4  13   2       99.66      105.32     11.39 o
   5  13   2     2096.78     2038.56     37.78 o
   6  13   2     1299.80     1353.44     27.77 o
   7  13   2      186.27      215.17     18.94 o
   8  13   2        7.23       23.16     41.69 o
  -8  14   2      715.54      721.56     35.65 o
  -7  14   2      213.98      250.68     23.34 o
  -6  14   2     4830.01     4843.87     64.45 o
  -5  14   2     1390.11     1339.22     88.32 o
  -4  14   2       38.98       45.52     14.52 o
  -3  14   2       28.71       24.62      9.27 o
  -2  14   2      308.72      282.74     23.46 o
  -1  14   2      303.65      282.37     25.92 o
   0  14   2       52.04       74.27      8.25 o
   1  14   2      403.86      386.53     22.28 o
   2  14   2     2066.00     2071.58    104.82 o
   3  14   2       47.42       60.53     11.00 o
   4  14   2     6453.90     6432.59    193.78 o
   5  14   2        6.14        5.85     12.58 o
   6  14   2     1283.42     1273.11     29.16 o
   7  14   2       62.74       65.31     18.39 o
  -8  15   2      591.61      607.04     34.87 o
  -7  15   2       28.93       28.34     21.25 o
  -6  15   2       43.52       57.12     19.09 o
  -5  15   2       90.77       74.51     20.26 o
  -4  15   2      766.78      680.18     81.45 o
  -3  15   2     3586.57     3187.98    173.66 o
  -2  15   2     1342.87     1283.31    135.06 o
  -1  15   2     3523.46     3534.39    235.59 o
   0  15   2     2198.93     2114.37    152.35 o
   1  15   2      126.23      127.66     12.70 o
   2  15   2      231.39      249.11     17.28 o
   3  15   2        2.62       12.21     10.63 o
   4  15   2      417.24      378.58     18.78 o
   5  15   2      752.29      758.45     34.82 o
   6  15   2     1697.25     1740.01     37.11 o
   7  15   2      455.47      457.63     27.91 o
  -7  16   2       37.78       43.62     24.90 o
  -6  16   2       89.36       91.40     23.42 o
  -5  16   2      294.05      262.33     38.22 o
  -4  16   2      427.62      361.15     33.78 o
  -3  16   2     1770.66     1635.33    196.48 o
  -2  16   2     2495.26     2390.58    187.04 o
  -1  16   2      380.38      367.70     31.59 o
   0  16   2      667.34      689.19     45.34 o
   1  16   2     2124.19     2007.22    190.27 o
   2  16   2       53.29       61.50     13.43 o
   3  16   2      187.36      208.37     14.74 o
   4  16   2       17.71       17.54     13.63 o
   5  16   2      646.44      674.18     38.72 o
   6  16   2     1257.76     1236.86     36.67 o
   7  16   2      384.87      393.35     59.06 o
  -7  17   2     2653.49     2671.28    120.63 o
  -6  17   2       55.34       36.11     24.21 o
  -5  17   2      857.67      810.18     39.32 o
  -4  17   2       10.34       -0.88     19.56 o
  -3  17   2        3.51        0.15     17.24 o
  -2  17   2      162.24      168.82     15.40 o
  -1  17   2      114.48      111.90     12.93 o
   0  17   2      426.55      445.22     29.79 o
   1  17   2      292.64      289.47     22.12 o
   2  17   2     1322.90     1246.79     97.00 o
   3  17   2     3135.32     3018.99    162.60 o
   4  17   2       76.79       78.09     17.80 o
   5  17   2     1414.03     1474.59    131.75 o
   6  17   2      475.43      493.80     42.65 o
  -7  18   2       17.46       28.84     27.23 o
  -6  18   2     1030.08     1072.64     59.64 o
  -5  18   2     2909.76     2909.15    151.32 o
  -4  18   2      317.80      321.29     29.20 o
  -3  18   2      448.71      468.83     34.20 o
  -2  18   2      246.96      233.44     20.95 o
  -1  18   2      345.78      361.67     34.20 o
   0  18   2     1233.41     1278.53     88.90 o
   1  18   2     1283.93     1374.65     90.89 o
   2  18   2     1481.11     1468.61     73.11 o
   3  18   2      370.94      327.06     84.54 o
   4  18   2      243.32      236.41     48.06 o
   5  18   2      629.72      575.12     61.76 o
   6  18   2        4.46        9.34     20.88 o
  -6  19   2        1.91       -4.11     24.84 o
  -5  19   2       69.33       74.28     25.41 o
  -4  19   2       99.53       84.51     24.84 o
  -3  19   2      824.19      838.33    102.49 o
  -2  19   2        9.12        7.24     17.52 o
  -1  19   2     6706.05     6832.61    646.65 o
   0  19   2       11.40       19.57     14.61 o
   1  19   2     1148.53     1179.45    144.76 o
   2  19   2      406.21      386.59     39.95 o
   3  19   2     1450.79     1439.05     94.38 o
   4  19   2        2.01       -0.84     21.34 o
   5  19   2      349.42      360.09     33.15 o
  -6  20   2      212.59      249.75     55.59 o
  -5  20   2      346.89      363.94     34.30 o
  -4  20   2      122.84      123.31     25.90 o
  -3  20   2     1090.00     1082.45    159.04 o
  -2  20   2        7.70       20.08     23.28 o
  -1  20   2      257.07      285.43     27.35 o
   0  20   2      299.73      326.52     29.58 o
   1  20   2     1181.80     1230.81    158.07 o
   2  20   2      366.13      348.79     40.72 o
   3  20   2       28.22       31.59     22.96 o
   4  20   2      288.83      283.07     50.57 o
   5  20   2      773.87      732.34     53.85 o
  -5  21   2      827.63      874.16    102.10 o
  -4  21   2      127.69      106.24     28.94 o
  -3  21   2       41.43       77.52     27.14 o
  -2  21   2        6.11       12.02     24.77 o
  -1  21   2       79.48       98.13     25.86 o
   0  21   2       44.94       47.56     23.69 o
   1  21   2      104.78      142.39     27.31 o
   2  21   2      194.73      216.43     42.08 o
   3  21   2     2754.86     2989.88    285.65 o
   4  21   2       10.76       16.16     25.68 o
  -4  22   2      395.60      358.04     37.07 o
  -3  22   2      522.28      544.39     66.20 o
  -2  22   2      412.26      478.05     39.38 o
  -1  22   2      139.53      165.11     30.54 o
   0  22   2      587.82      690.89    155.57 o
   1  22   2      834.46      950.38    164.06 o
   2  22   2      101.53      118.40     29.02 o
   3  22   2        3.99        0.10     25.87 o
  -3  23   2      550.22      600.60     58.10 o
  -2  23   2       10.07      -10.40     26.00 o
  -1  23   2      222.10      269.83     50.95 o
   0  23   2      883.33     1008.36    143.02 o
   1  23   2        7.20       15.63     27.28 o
   2  23   2      658.96      676.80     46.07 o
   0  24   2      129.78      161.36     49.41 o
  -9   0   3     6443.52     6531.04    108.08 o
  -7   0   3     2097.50     2158.63    149.77 o
  -5   0   3     2405.89     2360.10    208.26 o
  -3   0   3    10863.53    11171.21    434.40 o
  -1   0   3    12831.57    12602.63    630.78 o
   1   0   3     8653.37     8284.94    545.25 o
   3   0   3      325.65      443.04     19.79 o
   5   0   3     3041.53     3003.83     44.54 o
   7   0   3      193.41      218.10     38.22 o
   9   0   3     1769.19     1825.48     53.27 o
 -10   1   3       21.07       29.17     24.82 o
  -9   1   3      539.78      709.55    107.12 o
  -8   1   3      376.22      412.57     27.68 o
  -7   1   3     1105.22     1148.24     72.01 o
  -6   1   3     1410.11     1332.05     54.38 o
  -5   1   3      362.23      376.55     16.88 o
  -4   1   3      747.63      596.14     22.79 o
  -3   1   3     2741.13     2368.52     64.21 o
  -2   1   3      314.83      295.39      8.33 o
  -1   1   3     2451.14     2524.64     71.83 o
   0   1   3       26.11       19.47      2.63 o
   1   1   3      464.82      397.23      9.44 o
   2   1   3     2934.50     2944.96     84.69 o
   3   1   3     6277.84     6356.85    135.55 o
   4   1   3     2843.78     3029.77     26.78 o
   5   1   3      107.37      129.42      8.70 o
   6   1   3     1370.79     1339.19     43.38 o
   7   1   3      445.17      494.87     20.78 o
   8   1   3       18.25       36.67     23.16 o
   9   1   3     1071.57     1019.65     44.97 o
 -10   2   3       78.05      140.22     27.86 o
  -9   2   3      153.79      235.82     26.20 o
  -8   2   3      271.04      333.35     41.30 o
  -7   2   3      555.36      607.13     23.58 o
  -6   2   3     2064.55     2029.22     69.26 o
  -5   2   3    13043.31    12633.37    495.77 o
  -4   2   3     2018.40     2075.11     59.16 o
  -3   2   3      312.15      248.75      8.38 o
  -2   2   3     2429.93     2485.16     73.85 o
  -1   2   3      999.47     1128.30     37.20 o
   0   2   3      463.96      527.67     14.14 o
   1   2   3     2635.45     2620.34     75.84 o
   2   2   3     4525.55     4550.01     66.28 o
   3   2   3     2914.38     2938.18     59.12 o
   4   2   3      635.32      707.88     17.28 o
   5   2   3     3723.53     3604.06     44.52 o
   6   2   3      379.70      370.21     15.45 o
   7   2   3     2197.47     2234.53     27.97 o
   8   2   3      719.66      641.95     40.15 o
   9   2   3       81.85       93.42     30.88 o
 -10   3   3     1098.14     1073.26     49.22 o
  -9   3   3       74.60       73.34     31.65 o
  -8   3   3     1183.32     1199.62     68.54 o
  -7   3   3      927.10      908.85     26.06 o
  -6   3   3      182.16      198.04     12.05 o
  -5   3   3      759.04      812.78     32.09 o
  -4   3   3        7.35       14.98      5.59 o
  -3   3   3     3063.20     3060.90    124.12 o
  -2   3   3     8883.55     8671.08    366.55 o
  -1   3   3     2881.32     2767.80    102.09 o
   0   3   3    33252.43    31683.32   1108.78 o
   1   3   3     1294.00     1190.18     55.55 o
   2   3   3     3508.11     3385.17     51.10 o
   3   3   3     6823.03     7005.42    130.34 o
   4   3   3      283.00      287.78      8.65 o
   5   3   3        7.69        8.63      8.05 o
   6   3   3        7.92       17.14     10.41 o
   7   3   3     2386.72     2290.34     38.06 o
   8   3   3       23.30       31.88     22.03 o
   9   3   3       30.92       60.60     32.04 o
 -10   4   3        0.42       36.72     25.16 o
  -9   4   3     2443.14     2441.25     52.27 o
  -8   4   3     3002.62     2808.69     42.50 o
  -7   4   3       50.28       81.01     14.22 o
  -6   4   3     1697.04     1726.16     40.43 o
  -5   4   3       39.71       61.49      8.57 o
  -4   4   3      273.89      240.83     10.79 o
  -3   4   3     3462.00     3647.73    173.09 o
  -2   4   3     8589.74     8291.52    437.34 o
  -1   4   3     8996.52     8839.68    376.14 o
   0   4   3     6149.46     6097.92    327.32 o
   1   4   3     1725.39     1455.16     58.28 o
   2   4   3     3464.25     3404.71     82.32 o
   3   4   3       83.63       72.25      5.62 o
   4   4   3     1336.50     1309.56     16.12 o
   5   4   3       23.72       14.75      8.45 o
   6   4   3     1114.41     1110.94     24.09 o
   7   4   3      145.88      146.93     21.97 o
   8   4   3      382.68      387.80     33.01 o
   9   4   3      778.91      721.85     51.34 o
 -10   5   3      564.46      568.15     38.31 o
  -9   5   3      243.50      260.54     27.15 o
  -8   5   3       17.34       39.43     16.14 o
  -7   5   3      614.01      586.43     24.55 o
  -6   5   3     4155.60     4131.00     99.76 o
  -5   5   3       11.09       12.61      7.87 o
  -4   5   3    11088.03    10537.62    401.85 o
  -3   5   3      630.31      606.69     36.60 o
  -2   5   3    10162.56    10873.28    534.15 o
  -1   5   3     1710.23     1742.90     99.09 o
   0   5   3     2362.97     2328.63    123.41 o
   1   5   3        6.76       12.03      4.53 o
   2   5   3      103.49      103.06      6.51 o
   3   5   3       12.87       12.92      4.79 o
   4   5   3     9986.86    10259.83    124.21 o
   5   5   3       17.87       14.44      8.88 o
   6   5   3     6099.81     6080.25     63.55 o
   7   5   3        6.50        9.29     19.20 o
   8   5   3       23.66       40.16     23.97 o
 -10   6   3       21.19       36.71     26.65 o
  -9   6   3      506.80      504.40     34.28 o
  -8   6   3      507.77      519.24     26.88 o
  -7   6   3      939.60      856.80     27.55 o
  -6   6   3     1784.53     1838.43     39.36 o
  -5   6   3     1691.51     1696.81     42.07 o
  -4   6   3     3448.37     3411.75     93.91 o
  -3   6   3     5548.35     5573.77    339.30 o
  -2   6   3     6010.41     5854.84    298.49 o
  -1   6   3      661.19      633.15     43.92 o
   0   6   3     1357.87     1374.56     78.82 o
   1   6   3      237.24      340.34     18.05 o
   2   6   3     4825.99     4637.50    123.04 o
   3   6   3     2998.46     3128.53     61.40 o
   4   6   3     3363.27     3609.10     67.81 o
   5   6   3     1692.41     1743.65     27.94 o
   6   6   3      125.65      125.59     13.10 o
   7   6   3       13.08       11.33     16.50 o
   8   6   3     2194.87     2084.56     54.38 o
 -10   7   3     2938.57     2977.36     79.52 o
  -9   7   3        2.33       15.40     21.05 o
  -8   7   3     2320.45     2262.18     41.67 o
  -7   7   3      881.00      856.01     27.60 o
  -6   7   3      441.58      361.51     20.78 o
  -5   7   3      124.62      144.98     10.61 o
  -4   7   3       63.84       59.58      7.38 o
  -3   7   3     1590.83     1707.50     82.58 o
  -2   7   3     4731.33     4721.31    236.66 o
  -1   7   3      143.49      168.56      8.26 o
   0   7   3    16694.46    15028.05    837.21 o
   1   7   3     5628.15     5724.32    220.23 o
   2   7   3     5585.85     5730.61    164.89 o
   3   7   3     1619.87     1683.30     44.82 o
   4   7   3       28.55       29.74      8.07 o
   5   7   3       64.85       57.66     10.85 o
   6   7   3      677.70      698.18     24.20 o
   7   7   3       65.30       48.89     18.71 o
   8   7   3      733.03      755.82     54.81 o
  -9   8   3      256.02      277.31     44.71 o
  -8   8   3     2442.91     2369.76     43.07 o
  -7   8   3     1727.64     1806.46     38.01 o
  -6   8   3     1439.01     1467.65     31.21 o
  -5   8   3     2132.04     2207.29    108.01 o
  -4   8   3       89.75       92.74      8.25 o
  -3   8   3     1787.18     1745.83    102.73 o
  -2   8   3     4955.69     4751.18    297.44 o
  -1   8   3      437.22      433.39     26.75 o
   0   8   3       39.41       39.85      4.16 o
   1   8   3      106.86      114.21      5.24 o
   2   8   3     4330.12     4603.24    106.08 o
   3   8   3     1138.93     1181.48     24.98 o
   4   8   3     5795.67     5897.74    124.34 o
   5   8   3     5159.35     5158.97    156.86 o
   6   8   3      782.37      810.50     33.65 o
   7   8   3     1887.23     1806.25     60.21 o
   8   8   3     1430.52     1382.33     63.69 o
  -9   9   3     2027.99     2197.92     46.60 o
  -8   9   3        3.38       -0.28     17.26 o
  -7   9   3      890.59      881.15     28.85 o
  -6   9   3     4258.29     4172.80     66.59 o
  -5   9   3      223.95      224.20     26.46 o
  -4   9   3     4888.73     4807.66    267.65 o
  -3   9   3     1136.12      974.33     78.21 o
  -2   9   3      781.06      830.21     52.38 o
  -1   9   3      171.25      164.33     14.44 o
   0   9   3      175.06      157.87     12.88 o
   1   9   3     1169.60     1205.40     52.12 o
   2   9   3     1459.78     1528.51     44.43 o
   3   9   3     1183.68     1258.73     27.95 o
   4   9   3     4469.94     4419.63    112.06 o
   5   9   3      217.14      207.74     16.00 o
   6   9   3     4168.76     3976.71     53.99 o
   7   9   3      971.44      897.36     35.21 o
   8   9   3      372.40      372.89     44.01 o
  -9  10   3     1824.66     1828.51     53.60 o
  -8  10   3     1050.53     1023.76     33.93 o
  -7  10   3      565.51      535.72     26.62 o
  -6  10   3      185.99      206.34     18.03 o
  -5  10   3     1153.17     1144.72     80.12 o
  -4  10   3     1238.07     1123.30     60.88 o
  -3  10   3      511.45      499.18     28.79 o
  -2  10   3     3426.52     3259.92    194.02 o
  -1  10   3     6127.72     5704.35    444.99 o
   0  10   3        0.96        2.52      4.19 o
   1  10   3    11444.20    11209.50    431.36 o
   2  10   3     4027.64     4016.44    164.46 o
   3  10   3      290.21      323.95     17.57 o
   4  10   3       25.35       30.51     12.20 o
   5  10   3      349.48      379.08     21.13 o
   6  10   3     1082.33     1076.07     30.44 o
   7  10   3       59.91       73.30     21.71 o
   8  10   3       17.83       60.60     36.29 o
  -9  11   3      270.68      312.05     26.87 o
  -8  11   3      342.25      348.65     25.62 o
  -7  11   3     2042.33     1990.26     65.34 o
  -6  11   3        3.53       -1.28     14.51 o
  -5  11   3        3.11       10.65     12.99 o
  -4  11   3      206.34      218.58     13.69 o
  -3  11   3     5217.51     4954.09    419.80 o
  -2  11   3     2101.50     1892.81    116.84 o
  -1  11   3     1615.92     1535.24    104.01 o
   0  11   3     9371.12     9227.40    453.97 o
   1  11   3      615.12      524.71     24.87 o
   2  11   3     4557.39     4344.17    179.61 o
   3  11   3     4633.62     4423.88    117.51 o
   4  11   3      207.32      203.27     16.38 o
   5  11   3      246.55      274.93     18.47 o
   6  11   3       72.92       67.67     17.12 o
   7  11   3     1344.80     1272.22     41.13 o
   8  11   3     1912.33     1785.41     93.80 o
  -9  12   3      310.34      326.48     28.46 o
  -8  12   3      193.80      214.86     23.68 o
  -7  12   3     3190.88     3159.60     60.15 o
  -6  12   3      319.50      307.47     21.75 o
  -5  12   3     5151.62     5225.01    213.70 o
  -4  12   3       91.30       96.64     12.00 o
  -3  12   3     2395.42     2323.19    185.51 o
  -2  12   3      302.54      307.09     16.14 o
  -1  12   3       29.96       25.29      6.52 o
   0  12   3       28.75       25.56      6.51 o
   1  12   3       20.63       32.09      7.46 o
   2  12   3       10.81       14.17      7.38 o
   3  12   3      382.51      380.22     14.96 o
   4  12   3      381.98      383.12     14.65 o
   5  12   3     5363.97     5271.81     77.60 o
   6  12   3      552.47      499.52     27.01 o
   7  12   3     2568.31     2540.23     68.11 o
  -8  13   3        2.22        0.74     20.50 o
  -7  13   3     2256.37     2277.60     70.06 o
  -6  13   3     1647.14     1625.03     44.01 o
  -5  13   3      663.96      719.73     55.18 o
  -4  13   3     2523.21     2420.92    144.18 o
  -3  13   3     4192.76     3930.90    297.47 o
  -2  13   3      496.96      460.18     28.97 o
  -1  13   3     2377.98     2186.29    120.47 o
   0  13   3     1728.47     1627.58     80.69 o
   1  13   3     1692.05     1644.56     65.20 o
   2  13   3     4301.22     4141.24    189.83 o
   3  13   3     5736.49     5636.06    190.94 o
   4  13   3      403.39      402.26     17.02 o
   5  13   3       86.04       93.49     12.03 o
   6  13   3       14.35       18.73     12.23 o
   7  13   3      976.64      958.35     40.25 o
  -8  14   3      242.85      233.55     25.45 o
  -7  14   3      589.50      568.78     31.27 o
  -6  14   3      130.23      133.47     23.24 o
  -5  14   3       26.63       17.28     18.72 o
  -4  14   3      578.82      541.96     31.35 o
  -3  14   3        0.60        1.44      9.21 o
  -2  14   3       16.48       12.15      9.28 o
  -1  14   3     2613.63     2431.72    123.49 o
   0  14   3      157.59      155.14     11.35 o
   1  14   3    10667.22    10642.68    481.12 o
   2  14   3       26.33       43.12     10.09 o
   3  14   3        2.36        2.76      9.88 o
   4  14   3       58.06       43.10     11.92 o
   5  14   3      280.35      255.62     16.92 o
   6  14   3        5.79       11.61     13.85 o
   7  14   3       37.66       50.90     17.35 o
  -8  15   3       36.79       41.08     25.62 o
  -7  15   3      715.70      715.77     41.46 o
  -6  15   3     2612.59     2578.69     58.15 o
  -5  15   3      143.33      122.27     22.71 o
  -4  15   3     2621.53     2464.34    149.00 o
  -3  15   3     4664.63     4789.31    355.83 o
  -2  15   3       20.80       12.06     10.34 o
  -1  15   3      519.82      535.92     42.91 o
   0  15   3       29.25       29.28      8.85 o
   1  15   3      549.68      541.95     32.43 o
   2  15   3      394.28      387.26     18.13 o
   3  15   3     1711.94     1708.62     90.30 o
   4  15   3     1542.58     1562.08     58.77 o
   5  15   3        0.90       13.56     12.95 o
   6  15   3     1768.98     1775.21     50.95 o
  -7  16   3      521.95      485.32     37.24 o
  -6  16   3       36.75       37.40     22.99 o
  -5  16   3     4064.07     3691.74    340.08 o
  -4  16   3       23.30       41.83     20.38 o
  -3  16   3     2110.97     2130.73    153.78 o
  -2  16   3      695.06      682.80     53.01 o
  -1  16   3      254.47      269.10     26.32 o
   0  16   3       51.43       61.05     13.40 o
   1  16   3      240.05      233.67     19.19 o
   2  16   3      336.20      351.33     17.92 o
   3  16   3     1167.35     1187.29     45.43 o
   4  16   3     1239.63     1183.69     53.32 o
   5  16   3     2132.87     2177.24     60.29 o
   6  16   3      144.28      170.38     19.17 o
  -7  17   3     1398.44     1311.57     51.26 o
  -6  17   3      157.15      150.94     27.62 o
  -5  17   3      358.55      360.78     31.16 o
  -4  17   3      178.44      191.70     25.78 o
  -3  17   3     1894.36     1826.66    187.99 o
  -2  17   3     1909.75     1978.66     93.50 o
  -1  17   3       21.72       24.14     11.83 o
   0  17   3     4857.89     4979.04    323.38 o
   1  17   3      486.29      466.58     38.51 o
   2  17   3      660.45      676.58     90.19 o
   3  17   3       57.80       59.29     15.49 o
   4  17   3       20.56       18.23     15.42 o
   5  17   3      673.79      654.86     30.92 o
   6  17   3        5.83       -0.71     17.71 o
  -7  18   3       24.15       34.21     26.90 o
  -6  18   3      465.09      493.64     38.09 o
  -5  18   3       11.19       -5.68     25.48 o
  -4  18   3       41.15       45.74     22.89 o
  -3  18   3      269.41      281.03     56.17 o
  -2  18   3     1708.52     1856.21     84.01 o
  -1  18   3      895.64      900.28     59.48 o
   0  18   3      567.04      617.67     25.59 o
   1  18   3     1014.36      994.04     72.14 o
   2  18   3     2619.07     2559.30    109.18 o
   3  18   3       52.83       71.35     19.10 o
   4  18   3      370.74      342.35     26.82 o
   5  18   3       58.35       64.41     20.55 o
  -6  19   3      789.60      831.85     46.18 o
  -5  19   3       64.79       50.56     25.50 o
  -4  19   3     1952.13     1927.89    228.72 o
  -3  19   3      104.04      125.78     26.04 o
  -2  19   3      290.40      324.35     25.85 o
  -1  19   3      506.74      526.72     31.98 o
   0  19   3      289.35      303.21     23.68 o
   1  19   3        0.37      -17.04     17.14 o
   2  19   3        0.24       11.01     18.05 o
   3  19   3      218.36      210.08     23.90 o
   4  19   3     1035.19      997.53     93.80 o
   5  19   3      191.11      171.21     27.40 o
  -6  20   3      243.70      273.69     55.97 o
  -5  20   3      109.40      126.95     29.12 o
  -4  20   3      518.31      537.57     71.99 o
  -3  20   3       82.88       73.33     25.13 o
  -2  20   3     1782.49     1863.35    103.00 o
  -1  20   3      482.75      521.05     34.90 o
   0  20   3      100.99       67.38     17.17 o
   1  20   3      299.41      329.09     33.71 o
   2  20   3      706.30      744.46     47.64 o
   3  20   3      295.97      312.00     41.50 o
   4  20   3      503.11      510.71     73.92 o
  -5  21   3       16.27        9.01     25.54 o
  -4  21   3      511.47      542.61     86.27 o
  -3  21   3      115.14      116.93     28.91 o
  -2  21   3      312.72      311.61     31.61 o
  -1  21   3      401.12      439.69     26.61 o
   0  21   3     2005.40     2218.90    167.76 o
   1  21   3       36.28       53.87     21.85 o
   2  21   3      276.80      337.99     32.83 o
   3  21   3      116.18      119.46     27.79 o
  -4  22   3        8.64      -15.99     27.50 o
  -3  22   3      217.51      233.95     35.13 o
  -2  22   3      306.31      320.01     50.95 o
  -1  22   3      134.46      162.14     25.00 o
   0  22   3      179.32      190.97     31.38 o
   1  22   3      179.95      198.34     36.29 o
   2  22   3      178.25      167.08     31.27 o
   3  22   3      865.45      952.69     78.75 o
  -3  23   3      224.10      206.52     51.34 o
  -2  23   3      118.55      137.42     47.09 o
  -1  23   3      129.91       99.21     40.15 o
   0  23   3      221.21      185.18     33.18 o
   1  23   3       32.04       34.07     28.60 o
 -10   0   4        0.48       41.69     38.60 o
  -8   0   4       27.79       41.30     27.79 o
  -6   0   4     5479.28     5514.35    506.65 o
  -4   0   4    11504.68    11551.54    657.83 o
  -2   0   4    20161.13    20298.87   1336.97 o
   0   0   4      580.94      635.15     13.93 o
   2   0   4       65.02       61.76     10.60 o
   4   0   4     1087.29     1225.12     43.43 o
   6   0   4     2881.82     2868.50     86.47 o
   8   0   4     1891.15     1945.45     37.82 o
 -10   1   4     1004.28     1056.69     84.73 o
  -9   1   4     2044.05     2025.26     50.19 o
  -8   1   4       69.65       71.03     28.57 o
  -7   1   4     2368.49     2266.88    105.86 o
  -6   1   4     8124.92     7889.05    323.94 o
  -5   1   4     1037.46      999.08     39.61 o
  -4   1   4     3000.66     3074.07     74.03 o
  -3   1   4      609.36      622.47     27.19 o
  -2   1   4     5464.93     5447.40    156.41 o
  -1   1   4     5052.58     5163.13     86.21 o
   0   1   4     9980.61    10302.17    209.63 o
   1   1   4     5552.60     5351.50    113.31 o
   2   1   4       12.42       10.32      6.14 o
   3   1   4     4432.60     4452.88     77.39 o
   4   1   4     2568.15     2482.23     57.71 o
   5   1   4      353.45      383.42     18.21 o
   6   1   4      634.98      667.11     36.10 o
   7   1   4       37.31       50.94     24.68 o
   8   1   4     1401.24     1327.75     26.75 o
 -10   2   4     1945.45     2038.10     96.31 o
  -9   2   4        3.92       57.43     23.60 o
  -8   2   4     8511.19     7835.14    358.54 o
  -7   2   4     1978.60     1856.46     47.83 o
  -6   2   4     1740.28     1838.36     76.89 o
  -5   2   4     1078.90     1131.34     49.64 o
  -4   2   4      232.95      203.16     12.39 o
  -3   2   4     1416.31     1478.51     49.66 o
  -2   2   4       18.93       34.74      7.62 o
  -1   2   4       42.84       29.51      4.60 o
   0   2   4     5294.04     5044.97    153.04 o
   1   2   4       96.17      106.97      5.61 o
   2   2   4    11699.13    11443.27    152.61 o
   3   2   4     2634.77     2811.55     45.35 o
   4   2   4      785.35      807.95     23.45 o
   5   2   4      482.23      473.29     23.37 o
   6   2   4      368.46      368.69     17.57 o
   7   2   4       61.04       72.96     37.06 o
   8   2   4       96.03      114.57     23.19 o
 -10   3   4      400.71      464.85     43.04 o
  -9   3   4      199.97      221.43     27.23 o
  -8   3   4      202.57      216.17     35.13 o
  -7   3   4      499.03      471.48     27.08 o
  -6   3   4     3247.97     3122.79    142.69 o
  -5   3   4     3241.22     3127.28    150.05 o
  -4   3   4     1706.50     1779.51     67.44 o
  -3   3   4    10245.30    10160.04    377.81 o
  -2   3   4     2539.58     2451.00    113.59 o
  -1   3   4     6626.05     6471.72    238.13 o
   0   3   4     3448.27     3319.97    127.73 o
   1   3   4       47.69       71.14      5.99 o
   2   3   4      190.00      195.64      9.45 o
   3   3   4      411.27      438.05     10.25 o
   4   3   4     5542.60     5548.58     86.24 o
   5   3   4     2922.41     2805.09     29.65 o
   6   3   4      734.32      752.74     21.37 o
   7   3   4     5324.46     5083.02     54.13 o
   8   3   4      308.46      305.34     33.58 o
 -10   4   4       25.54       42.45     26.87 o
  -9   4   4      168.11      183.42     25.93 o
  -8   4   4      307.79      299.71     21.37 o
  -7   4   4     1264.93     1304.28     44.66 o
  -6   4   4      625.23      633.79     19.73 o
  -5   4   4     2757.71     2612.88     82.80 o
  -4   4   4     8721.78     8518.46    292.01 o
  -3   4   4      397.17      426.56     18.56 o
  -2   4   4    14358.51    14580.71    632.30 o
  -1   4   4    12445.71    12152.94    472.11 o
   0   4   4      171.71      195.25      8.20 o
   1   4   4     3539.96     3690.66    204.09 o
   2   4   4      477.64      468.30     11.97 o
   3   4   4      312.79      252.27     11.04 o
   4   4   4      339.42      320.58     13.67 o
   5   4   4     1461.08     1548.61     24.33 o
   6   4   4     4912.05     4661.30     88.59 o
   7   4   4      118.83      131.97     15.88 o
   8   4   4      884.81      843.84     50.95 o
 -10   5   4      171.39      185.38     30.34 o
  -9   5   4     1898.88     1925.60     51.06 o
  -8   5   4       39.73       33.68     16.69 o
  -7   5   4     2248.58     2376.44     89.65 o
  -6   5   4     1049.18     1007.75     26.47 o
  -5   5   4       96.78      101.15     10.53 o
  -4   5   4       30.93       32.75      6.22 o
  -3   5   4     4628.16     4957.43    186.39 o
  -2   5   4     1680.90     1707.55     87.27 o
  -1   5   4     2408.75     2316.07    108.98 o
   0   5   4     8772.46     9076.62    413.10 o
   1   5   4     6018.22     5637.85    286.77 o
   2   5   4      819.52      829.58     19.99 o
   3   5   4     5532.00     5535.90    100.59 o
   4   5   4     1534.31     1598.25     22.96 o
   5   5   4     1327.28     1269.80     23.03 o
   6   5   4       15.68       11.95     11.40 o
   7   5   4       23.22        6.43     17.62 o
   8   5   4      524.88      507.61     47.09 o
 -10   6   4      396.45      405.04     34.90 o
  -9   6   4      199.33      201.90     28.20 o
  -8   6   4      316.89      324.59     23.23 o
  -7   6   4     1079.41     1053.77     30.63 o
  -6   6   4     1486.24     1432.06     71.77 o
  -5   6   4     6262.33     6232.07    273.35 o
  -4   6   4     1771.24     1540.29     81.60 o
  -3   6   4     1005.06     1166.81     53.93 o
  -2   6   4     1411.16     1385.39     78.77 o
  -1   6   4      889.79      712.43     36.97 o
   0   6   4     2504.44     2504.10    120.08 o
   1   6   4     5113.02     4816.40    235.53 o
   2   6   4      665.35      591.40     14.08 o
   3   6   4     4121.68     4022.31     94.96 o
   4   6   4     1109.65     1152.35     21.55 o
   5   6   4     1446.86     1395.50     33.40 o
   6   6   4      212.26      216.05     13.59 o
   7   6   4        0.72        2.64     21.87 o
   8   6   4       99.51      104.61     33.58 o
 -10   7   4       15.17       17.91     33.78 o
  -9   7   4      349.64      333.90     25.35 o
  -8   7   4       66.02       48.23     17.99 o
  -7   7   4       62.55       81.85     16.57 o
  -6   7   4       17.00        4.63     12.65 o
  -5   7   4     1652.63     1671.12     54.16 o
  -4   7   4     1051.65     1147.17     34.73 o
  -3   7   4    12079.24    12535.54    509.22 o
  -2   7   4      604.68      646.51     34.35 o
  -1   7   4     4368.39     4102.09    245.77 o
   0   7   4      236.78      290.72     16.68 o
   1   7   4      118.99      100.93      5.59 o
   2   7   4      105.89      127.98      8.75 o
   3   7   4      348.05      359.21     13.07 o
   4   7   4      257.08      271.90     14.33 o
   5   7   4     3056.10     3026.91     54.21 o
   6   7   4      122.12      127.49     14.30 o
   7   7   4     3484.86     3477.40     83.38 o
   8   7   4       35.10       62.53     34.36 o
  -9   8   4      160.89      180.41     23.02 o
  -8   8   4     1990.60     1961.73     74.33 o
  -7   8   4      441.45      460.68     33.79 o
  -6   8   4     2804.32     2873.20    140.41 o
  -5   8   4     1791.52     1799.63     81.68 o
  -4   8   4      501.04      507.53     23.62 o
  -3   8   4       93.60       88.73      7.04 o
  -2   8   4      337.15      359.08     19.35 o
  -1   8   4     3285.96     2996.77    174.39 o
   0   8   4     1455.89     1221.36     52.43 o
   1   8   4     1322.34     1312.25     68.33 o
   2   8   4     2941.79     2846.36     84.98 o
   3   8   4      582.37      603.60     17.08 o
   4   8   4      545.60      585.55     16.56 o
   5   8   4     1021.74     1035.96     35.16 o
   6   8   4      172.39      190.29     17.80 o
   7   8   4       41.47       25.21     16.97 o
   8   8   4       12.85       10.04     35.90 o
  -9   9   4     1254.97     1256.06     39.93 o
  -8   9   4       78.58       51.82     19.03 o
  -7   9   4     2731.90     2709.04     65.23 o
  -6   9   4     2748.96     2811.54    116.78 o
  -5   9   4      386.98      423.33     25.46 o
  -4   9   4      906.52      892.85     47.83 o
  -3   9   4     1031.20     1062.26     59.80 o
  -2   9   4     7195.96     7502.43    479.23 o
  -1   9   4       32.09       51.72      6.19 o
   0   9   4      775.05      719.31     32.97 o
   1   9   4    13259.16    12333.59    471.46 o
   2   9   4      238.86      235.40      7.95 o
   3   9   4     6847.35     7183.00    175.83 o
   4   9   4      318.29      331.12     16.83 o
   5   9   4       56.42       40.11     13.77 o
   6   9   4      166.62      182.83     18.83 o
   7   9   4      384.78      368.16     23.68 o
  -9  10   4      126.04      166.62     23.90 o
  -8  10   4       29.00       25.88     19.19 o
  -7  10   4      210.68      201.67     20.72 o
  -6  10   4      745.23      814.84     40.93 o
  -5  10   4     2700.05     2566.31    142.59 o
  -4  10   4     4672.22     4592.30    265.06 o
  -3  10   4      535.17      551.05     33.68 o
  -2  10   4     6929.46     6492.78    408.59 o
  -1  10   4     2116.66     2097.04    115.21 o
   0  10   4     1190.22     1162.81     48.29 o
   1  10   4        4.87        5.91      5.97 o
   2  10   4      772.99      721.47     25.80 o
   3  10   4     2007.70     1992.64     28.29 o
   4  10   4      603.29      661.23     23.88 o
   5  10   4      378.06      426.63     23.13 o
   6  10   4     1794.92     1743.68     36.59 o
   7  10   4       43.17       30.45     18.35 o
  -9  11   4       64.77       42.61     22.64 o
  -8  11   4       12.59       15.78     19.42 o
  -7  11   4        0.17      -12.96     16.86 o
  -6  11   4     1150.68     1140.87     61.37 o
  -5  11   4      403.74      436.73     33.97 o
  -4  11   4     1090.60     1172.85     60.66 o
  -3  11   4     4426.54     4295.57    288.61 o
  -2  11   4       24.18       24.12      7.38 o
  -1  11   4      193.42      178.62     16.83 o
   0  11   4     4958.58     4664.71    168.10 o
   1  11   4      184.66      159.98     13.26 o
   2  11   4      243.82      243.90     11.73 o
   3  11   4      609.53      571.74     20.61 o
   4  11   4     2511.76     2469.71     38.36 o
   5  11   4     1993.00     1981.10     37.07 o
   6  11   4      225.77      205.57     20.79 o
   7  11   4      597.42      593.64     41.88 o
  -9  12   4       40.01       40.43     22.64 o
  -8  12   4     3060.33     3143.50    125.14 o
  -7  12   4        0.21       -9.68     17.53 o
  -6  12   4     1066.54     1016.95     58.18 o
  -5  12   4       57.88       53.93     14.66 o
  -4  12   4      397.73      360.86     18.64 o
  -3  12   4      254.70      215.41     17.22 o
  -2  12   4      635.45      568.12     26.59 o
  -1  12   4      625.39      627.67     38.01 o
   0  12   4     4423.03     4130.96    215.19 o
   1  12   4      907.23      965.92     31.51 o
   2  12   4     3945.66     3722.85    194.02 o
   3  12   4      247.45      247.00     13.31 o
   4  12   4     1169.91     1246.01     30.79 o
   5  12   4      268.21      240.81     20.31 o
   6  12   4      331.94      320.42     25.96 o
   7  12   4        8.99       12.94     26.80 o
  -8  13   4        3.92        4.70     25.10 o
  -7  13   4       10.55        1.76     21.70 o
  -6  13   4      751.29      653.23     34.84 o
  -5  13   4       98.58       64.38     18.74 o
  -4  13   4      215.02      207.73     21.79 o
  -3  13   4     2789.20     2671.51    133.67 o
  -2  13   4       52.49       45.96      9.40 o
  -1  13   4      480.07      445.83     17.06 o
   0  13   4     2138.41     2186.17     78.84 o
   1  13   4      796.67      802.00     31.14 o
   2  13   4       15.38       25.82      9.89 o
   3  13   4      805.83      760.25     22.37 o
   4  13   4      621.15      598.65     18.77 o
   5  13   4      338.90      329.38     15.67 o
   6  13   4      223.22      252.52     23.42 o
   7  13   4      580.50      608.24     44.45 o
  -8  14   4       93.01       94.38     27.82 o
  -7  14   4      522.10      489.51     37.17 o
  -6  14   4      107.66      110.61     23.82 o
  -5  14   4      238.54      183.15     25.86 o
  -4  14   4     3915.10     3577.84    174.09 o
  -3  14   4        1.75        7.33     11.56 o
  -2  14   4     5569.44     5630.99    254.55 o
  -1  14   4     1192.29     1131.12     51.86 o
   0  14   4       23.01       17.75      9.06 o
   1  14   4      830.41      784.26     41.92 o
   2  14   4      998.42      999.34     42.11 o
   3  14   4      688.34      683.28     35.00 o
   4  14   4        7.15       -2.06     11.24 o
   5  14   4      383.99      357.19     18.17 o
   6  14   4     2236.27     2167.91     31.76 o
  -8  15   4       22.81       13.90     26.05 o
  -7  15   4      337.19      298.37     31.50 o
  -6  15   4     1794.73     1733.57    210.57 o
  -5  15   4       59.08       65.71     21.71 o
  -4  15   4      325.17      293.00     27.02 o
  -3  15   4       19.20       11.90     12.43 o
  -2  15   4      805.04      782.47     48.41 o
  -1  15   4        4.20        4.16     10.34 o
   0  15   4       60.58       65.03     11.38 o
   1  15   4     1673.41     1757.56     51.15 o
   2  15   4      670.02      636.58     29.84 o
   3  15   4     1741.73     1681.98     62.24 o
   4  15   4      660.54      657.60     22.60 o
   5  15   4       86.23       85.79     14.92 o
   6  15   4       53.15       72.39     15.56 o
  -7  16   4      239.36      237.85     31.52 o
  -6  16   4      415.21      431.04     35.50 o
  -5  16   4     1156.78     1086.86     59.25 o
  -4  16   4       67.63       41.77     20.03 o
  -3  16   4       23.57       23.72     13.41 o
  -2  16   4        7.00       13.38     11.46 o
  -1  16   4     3335.57     3435.50    209.90 o
   0  16   4     1201.19     1173.19     47.64 o
   1  16   4      872.64      865.09     27.52 o
   2  16   4     1796.54     1857.24     71.02 o
   3  16   4      158.73      169.56     15.66 o
   4  16   4      918.32      921.92     32.66 o
   5  16   4     1068.35     1032.43     32.94 o
   6  16   4      248.59      232.05     22.72 o
  -7  17   4       10.99       17.73     26.99 o
  -6  17   4       77.56       74.83     24.84 o
  -5  17   4     1181.20     1186.99     47.20 o
  -4  17   4      264.22      220.75     27.48 o
  -3  17   4     3501.22     3321.72    188.24 o
  -2  17   4      155.64      150.67     14.77 o
  -1  17   4      891.04     1004.08     47.14 o
   0  17   4     2760.99     2833.20    135.00 o
   1  17   4      101.60      119.00     18.70 o
   2  17   4      108.35       88.31     18.63 o
   3  17   4        4.57       15.17     15.19 o
   4  17   4      791.14      743.11     28.48 o
   5  17   4      762.88      726.33     29.89 o
  -7  18   4      374.32      279.86     55.97 o
  -6  18   4      110.28       71.32     27.53 o
  -5  18   4     1877.39     1868.66     57.90 o
  -4  18   4     1594.33     1574.18     83.57 o
  -3  18   4       90.56       62.00     18.08 o
  -2  18   4      608.36      628.00     47.29 o
  -1  18   4      870.13      936.21     40.36 o
   0  18   4      141.88      114.78     17.22 o
   1  18   4      100.97      105.22     19.80 o
   2  18   4      680.87      607.10     51.25 o
   3  18   4      373.06      354.73     25.34 o
   4  18   4      579.24      515.49     34.49 o
   5  18   4      517.64      566.09     33.49 o
  -6  19   4        9.00        7.88     25.21 o
  -5  19   4       58.66       54.70     25.01 o
  -4  19   4       56.58       44.96     23.64 o
  -3  19   4      341.36      348.32     32.26 o
  -2  19   4        2.03       -8.29     15.16 o
  -1  19   4      229.52      258.94     20.65 o
   0  19   4      400.92      403.98     28.71 o
   1  19   4     2642.55     2782.43    127.74 o
   2  19   4      129.37      108.80     21.92 o
   3  19   4     2641.16     2686.98     77.04 o
   4  19   4       11.55       11.41     20.75 o
  -5  20   4      557.91      598.67     43.55 o
  -4  20   4     1624.79     1610.35     83.77 o
  -3  20   4       12.74       -9.06     23.83 o
  -2  20   4      239.87      262.60     25.51 o
  -1  20   4      498.99      550.10     31.20 o
   0  20   4      235.71      239.59     39.06 o
   1  20   4      177.84      216.79     24.88 o
   2  20   4      605.10      665.91     35.16 o
   3  20   4      340.78      354.26     28.60 o
   4  20   4       30.93       32.43     42.08 o
  -5  21   4      886.23     1002.49     79.52 o
  -4  21   4      256.86      292.47     35.28 o
  -3  21   4      872.00      998.63     74.12 o
  -2  21   4      226.40      215.30     31.00 o
  -1  21   4      717.44      809.27     44.80 o
   0  21   4      604.42      643.91     38.12 o
   1  21   4       56.70       86.54     23.36 o
   2  21   4       14.33       -2.55     21.61 o
   3  21   4      123.18      117.19     24.86 o
  -4  22   4      242.97      264.42     54.81 o
  -3  22   4      159.45      154.02     49.41 o
  -2  22   4       49.95       35.90     40.92 o
  -1  22   4     1489.80     1814.16     94.87 o
   0  22   4      633.01      705.03     44.36 o
   1  22   4      222.46      295.57     29.90 o
   2  22   4      640.16      762.33     53.36 o
  -2  23   4      420.33      485.61     61.38 o
  -1  23   4      759.86      714.91     66.01 o
   0  23   4      425.96      537.40     46.83 o
  -9   0   5      414.98      399.14     49.02 o
  -7   0   5     3315.46     3223.43    185.10 o
  -5   0   5    10580.45    10671.00    932.81 o
  -3   0   5      158.25      156.32     10.93 o
  -1   0   5     1228.51     1518.40     27.82 o
   1   0   5     1766.38     1636.26     47.25 o
   3   0   5    10084.58     9935.28    551.43 o
   5   0   5     3503.15     3331.33     89.56 o
   7   0   5        9.01       32.43     38.60 o
 -10   1   5      663.44      677.13     41.74 o
  -9   1   5      908.25      967.58     41.74 o
  -8   1   5       54.72       79.72     18.05 o
  -7   1   5       65.60       67.43     15.12 o
  -6   1   5     1613.32     1548.47     44.29 o
  -5   1   5     1167.56     1099.26     46.02 o
  -4   1   5      367.30      399.23     21.48 o
  -3   1   5      609.87      520.00     21.58 o
  -2   1   5     3636.78     3577.17     99.86 o
  -1   1   5      205.03      196.71      8.84 o
   0   1   5     4349.42     4642.57    101.32 o
   1   1   5     7551.93     7253.67    161.49 o
   2   1   5     2299.10     2307.57     39.01 o
   3   1   5      930.30      925.30     42.49 o
   4   1   5        9.95        6.12     11.12 o
   5   1   5      625.50      609.83     22.56 o
   6   1   5     1589.05     1494.73     50.33 o
   7   1   5      745.63      730.92     31.62 o
   8   1   5      899.27      874.72     41.30 o
 -10   2   5      182.69      246.17     31.48 o
  -9   2   5     1061.79     1109.65     52.31 o
  -8   2   5      672.00      699.91     53.24 o
  -7   2   5       47.24       64.85     18.94 o
  -6   2   5       32.09       36.42     11.62 o
  -5   2   5       68.47       85.81     11.03 o
  -4   2   5     2677.96     2625.34     95.27 o
  -3   2   5     8664.56     8596.17    276.84 o
  -2   2   5     1825.39     1933.90     44.71 o
  -1   2   5    19960.44    19935.93    243.65 o
   0   2   5     3077.19     3139.54     80.36 o
   1   2   5     5266.21     5180.94    116.79 o
   2   2   5     1238.14     1217.75     22.28 o
   3   2   5      207.20      191.15      9.18 o
   4   2   5      377.21      370.54     12.92 o
   5   2   5        5.51       14.62      8.91 o
   6   2   5      970.16      955.64     24.86 o
   7   2   5     1119.51     1059.53     30.95 o
   8   2   5        1.53        6.95     26.25 o
 -10   3   5       45.36       67.02     27.53 o
  -9   3   5     1845.34     2002.21     52.77 o
  -8   3   5     1550.10     1503.38     80.56 o
  -7   3   5        4.31        4.24     11.93 o
  -6   3   5     5197.41     5118.01    237.35 o
  -5   3   5     1270.76     1285.27     69.15 o
  -4   3   5      645.55      637.16     30.58 o
  -3   3   5     2748.28     2718.79     98.93 o
  -2   3   5      483.92      472.19     18.43 o
  -1   3   5      222.92      196.13      8.41 o
   0   3   5      737.87      845.71     21.29 o
   1   3   5     1734.96     1633.28     40.66 o
   2   3   5     6664.83     6604.84    176.79 o
   3   3   5       37.30       37.32      7.70 o
   4   3   5     8802.30     8738.43    105.10 o
   5   3   5     1334.61     1292.35     21.94 o
   6   3   5     1566.42     1522.22     51.44 o
   7   3   5      163.18      169.57     19.85 o
   8   3   5        5.01       11.72     20.42 o
 -10   4   5      661.63      617.05     51.92 o
  -9   4   5      141.63      204.37     28.32 o
  -8   4   5     1359.02     1359.51     40.13 o
  -7   4   5     2006.75     1811.88     84.36 o
  -6   4   5       65.09       78.65     13.87 o
  -5   4   5     9122.60     8819.01    486.48 o
  -4   4   5     2871.26     2791.97     99.19 o
  -3   4   5     1000.90     1004.30     46.36 o
  -2   4   5       32.77       25.46      5.43 o
  -1   4   5       25.29       29.60      5.20 o
   0   4   5     3219.17     3232.07    120.24 o
   1   4   5     1363.11     1160.78     33.43 o
   2   4   5     2165.04     2186.18     68.98 o
   3   4   5     7816.14     7764.47    100.53 o
   4   4   5        3.04        6.78      9.39 o
   5   4   5     1843.15     1834.46     26.55 o
   6   4   5     1946.40     1929.37     49.51 o
   7   4   5        7.53        6.34     17.98 o
   8   4   5      138.46      142.05     34.36 o
 -10   5   5     2018.12     2154.47     59.43 o
  -9   5   5      492.81      525.14     37.87 o
  -8   5   5        6.66        8.50     18.56 o
  -7   5   5      996.36      936.73     39.46 o
  -6   5   5      194.55      191.58     14.08 o
  -5   5   5     2499.84     2445.74    120.89 o
  -4   5   5     1030.39      977.69     34.23 o
  -3   5   5      260.36      243.33     14.09 o
  -2   5   5     9746.73     9577.17    380.89 o
  -1   5   5      479.27      517.11     30.41 o
   0   5   5     6573.92     6507.20    273.99 o
   1   5   5      154.08      122.16      5.99 o
   2   5   5       35.18       36.80      7.56 o
   3   5   5      730.53      750.48     16.83 o
   4   5   5     1361.28     1390.78     27.47 o
   5   5   5       72.86       62.46     11.53 o
   6   5   5     1064.85     1046.39     31.68 o
   7   5   5      161.45      163.31     18.64 o
 -10   6   5       30.22       60.16     28.52 o
  -9   6   5      575.99      590.53     46.57 o
  -8   6   5     1008.30     1034.81     56.53 o
  -7   6   5      320.50      310.48     21.60 o
  -6   6   5      574.90      532.71     27.19 o
  -5   6   5     1541.87     1523.42     78.23 o
  -4   6   5     1793.38     1700.01     70.29 o
  -3   6   5     3369.80     3352.50    167.91 o
  -2   6   5      502.58      521.27     28.17 o
  -1   6   5     1983.08     1795.16     92.91 o
   0   6   5     7018.25     6921.85    358.66 o
   1   6   5     2615.07     2490.61     98.14 o
   2   6   5     4252.48     4167.32    125.13 o
   3   6   5      282.63      259.42     12.74 o
   4   6   5      283.87      310.00     15.70 o
   5   6   5      286.31      311.64     16.68 o
   6   6   5     1473.26     1456.87     33.73 o
   7   6   5      455.85      476.68     35.98 o
 -10   7   5        3.91        8.34     28.41 o
  -9   7   5      158.00      179.27     23.78 o
  -8   7   5     2613.17     2475.87    126.91 o
  -7   7   5       35.03       49.91     16.47 o
  -6   7   5     4252.36     4377.06    247.85 o
  -5   7   5     1245.13     1273.27     66.19 o
  -4   7   5      454.17      447.22     23.41 o
  -3   7   5      100.75      117.77      9.29 o
  -2   7   5     1310.92     1196.87     70.70 o
  -1   7   5        1.45       11.91      5.79 o
   0   7   5       80.39       83.38      7.00 o
   1   7   5     1672.94     1770.64     77.51 o
   2   7   5     2695.82     2567.54     82.58 o
   3   7   5       14.97       20.02     10.50 o
   4   7   5     3867.89     3956.79     81.89 o
   5   7   5       85.76       99.60     13.27 o
   6   7   5      442.46      458.54     21.05 o
   7   7   5      164.11      151.71     35.51 o
  -9   8   5      119.00      125.17     23.44 o
  -8   8   5     1381.04     1421.84     65.81 o
  -7   8   5        0.84        3.69     15.88 o
  -6   8   5       38.00        7.67     14.53 o
  -5   8   5      227.34      205.70     13.88 o
  -4   8   5     4817.35     4540.58    256.96 o
  -3   8   5     5702.46     5681.45    268.59 o
  -2   8   5     1030.73     1037.68     51.34 o
  -1   8   5     6003.10     5689.50    277.08 o
   0   8   5     5098.77     4808.32    188.26 o
   1   8   5     1641.13     1484.93     60.10 o
   2   8   5     1243.34     1239.61     37.43 o
   3   8   5       30.69       37.91     11.11 o
   4   8   5      860.33      858.94     22.31 o
   5   8   5      398.08      385.92     19.27 o
   6   8   5     1707.98     1670.88     31.90 o
   7   8   5      286.83      282.95     40.92 o
  -9   9   5     1239.48     1347.05    116.77 o
  -8   9   5       60.96       50.69     20.28 o
  -7   9   5      128.54      120.77     18.91 o
  -6   9   5     2230.82     2092.01    178.28 o
  -5   9   5      405.60      416.58     24.68 o
  -4   9   5      527.13      511.25     37.00 o
  -3   9   5     1596.82     1438.24     73.77 o
  -2   9   5     4857.96     4393.74    250.55 o
  -1   9   5       67.70       51.71      7.65 o
   0   9   5     2200.21     2052.36     86.72 o
   1   9   5     2870.84     2678.96    124.61 o
   2   9   5       19.20       18.11      6.34 o
   3   9   5      993.09     1012.62     25.89 o
   4   9   5       73.22       78.88     12.41 o
   5   9   5     1466.37     1397.11     32.51 o
   6   9   5       97.93      117.52     18.62 o
   7   9   5      370.14      328.28     32.79 o
  -9  10   5       47.39       21.24     22.03 o
  -8  10   5     1462.19     1431.97     64.73 o
  -7  10   5     3951.57     3894.77    241.53 o
  -6  10   5     1353.34     1371.09     74.23 o
  -5  10   5     1373.96     1499.67     56.83 o
  -4  10   5     1250.21     1216.90     47.74 o
  -3  10   5     1282.66     1251.81     52.75 o
  -2  10   5      173.54      182.48     11.48 o
  -1  10   5      585.82      571.67     29.09 o
   0  10   5      926.36      903.14     24.91 o
   1  10   5     1943.14     1876.96     78.12 o
   2  10   5      496.46      444.85     22.03 o
   3  10   5     3750.33     3846.55    100.66 o
   4  10   5       24.38       25.49     12.17 o
   5  10   5     1859.31     1835.76     49.49 o
   6  10   5      791.76      778.74     29.81 o
   7  10   5      244.88      240.86     26.82 o
  -9  11   5      381.11      360.94     35.96 o
  -8  11   5      528.08      523.24     33.27 o
  -7  11   5      233.91      223.14     27.90 o
  -6  11   5     1052.05      912.10     38.11 o
  -5  11   5      865.76      750.17     52.11 o
  -4  11   5      694.26      671.85     35.60 o
  -3  11   5     2570.37     2286.47    166.37 o
  -2  11   5     1544.05     1414.70     79.66 o
  -1  11   5      385.49      370.74     17.89 o
   0  11   5        1.28        1.99      7.96 o
   1  11   5     6030.09     5821.95    268.90 o
   2  11   5     1657.26     1581.37     76.86 o
   3  11   5      918.67      896.51     24.37 o
   4  11   5     4093.68     4052.38     97.56 o
   5  11   5      364.45      352.13     22.38 o
   6  11   5        8.98       11.17     17.64 o
   7  11   5      977.60      975.24     40.58 o
  -9  12   5        5.36       11.17     28.79 o
  -8  12   5      192.90      161.59     29.65 o
  -7  12   5      270.83      219.61     28.47 o
  -6  12   5      167.10      137.31     24.17 o
  -5  12   5      147.77      176.15     23.69 o
  -4  12   5        1.65        1.98     11.45 o
  -3  12   5     4587.78     4297.18    139.09 o
  -2  12   5      810.60      720.42     51.62 o
  -1  12   5     5097.36     5071.05    267.16 o
   0  12   5      159.97      170.36     11.95 o
   1  12   5      320.78      316.91     15.36 o
   2  12   5      106.50       91.88     11.27 o
   3  12   5      612.60      552.64     28.99 o
   4  12   5      234.46      234.02     19.57 o
   5  12   5       36.60       23.41     17.09 o
   6  12   5      213.03      220.88     22.68 o
  -8  13   5      200.36      191.30     30.98 o
  -7  13   5      382.42      353.69     34.55 o
  -6  13   5       33.31       41.56     20.68 o
  -5  13   5     2724.04     2385.99     54.11 o
  -4  13   5      758.94      726.85     44.57 o
  -3  13   5     1658.95     1559.59     88.23 o
  -2  13   5      293.88      274.71     20.48 o
  -1  13   5      574.38      577.12     35.71 o
   0  13   5        2.92       -2.81      9.59 o
   1  13   5     2209.24     2165.82     75.18 o
   2  13   5       36.41       23.06     10.65 o
   3  13   5       56.85       77.87     11.94 o
   4  13   5     1893.61     1739.65     59.58 o
   5  13   5      654.22      635.19     29.64 o
   6  13   5      277.08      260.37     28.03 o
  -8  14   5      276.27      288.94     34.48 o
  -7  14   5     3178.98     3133.79     92.26 o
  -6  14   5       63.38       75.64     24.30 o
  -5  14   5     1511.01     1348.97     44.98 o
  -4  14   5      224.23      229.12     19.73 o
  -3  14   5       96.09       98.74     12.15 o
  -2  14   5      135.94      133.88     12.88 o
  -1  14   5       20.23       25.05     12.07 o
   0  14   5       75.90       74.68     11.04 o
   1  14   5        9.12        5.60     10.96 o
   2  14   5       15.20       19.08     11.42 o
   3  14   5     2878.10     2750.06     91.63 o
   4  14   5       82.21       75.64     13.26 o
   5  14   5     1151.75     1108.66     28.17 o
   6  14   5       22.74       28.39     23.84 o
  -8  15   5      149.94      163.62     31.99 o
  -7  15   5        3.75       -1.80     38.02 o
  -6  15   5       63.46       54.96     24.79 o
  -5  15   5      707.35      655.47     38.69 o
  -4  15   5      695.20      617.00     53.66 o
  -3  15   5     2371.59     2215.92    135.45 o
  -2  15   5     4078.36     3816.89    240.20 o
  -1  15   5      246.96      222.22     15.69 o
   0  15   5     1526.54     1493.28     56.73 o
   1  15   5     2115.33     2180.16     99.36 o
   2  15   5      182.13      166.77     14.76 o
   3  15   5      270.13      270.15     16.69 o
   4  15   5        1.38        4.44     13.03 o
   5  15   5      880.52      874.84     30.95 o
  -7  16   5       48.46       36.66     27.34 o
  -6  16   5       82.39       59.42     26.04 o
  -5  16   5       31.80       31.26     23.12 o
  -4  16   5      681.84      679.42     61.96 o
  -3  16   5     2782.28     2925.54    188.41 o
  -2  16   5      498.76      529.49     27.71 o
  -1  16   5     4067.71     4243.74    187.82 o
   0  16   5      835.14      813.94     35.99 o
   1  16   5      279.35      303.81     17.36 o
   2  16   5     2020.41     2061.33     63.31 o
   3  16   5      777.58      706.02     36.44 o
   4  16   5       21.49       23.46     14.50 o
   5  16   5      115.67      109.00     17.12 o
  -7  17   5      610.06      520.11     49.80 o
  -6  17   5     1665.50     1639.74     56.50 o
  -5  17   5       70.49       71.08     24.67 o
  -4  17   5       53.08       66.88     24.40 o
  -3  17   5      645.43      700.25     51.42 o
  -2  17   5      128.38      138.04     17.57 o
  -1  17   5       48.84       53.92     15.90 o
   0  17   5       52.57       37.60     15.47 o
   1  17   5      867.37      824.56     33.85 o
   2  17   5      556.22      581.00     26.34 o
   3  17   5       37.25       29.22     14.88 o
   4  17   5     1977.35     1957.94     82.15 o
   5  17   5      247.93      253.84     37.95 o
  -6  18   5      498.08      541.70     43.85 o
  -5  18   5      476.56      376.77     33.76 o
  -4  18   5      536.52      501.77     38.75 o
  -3  18   5       16.38        4.63     23.47 o
  -2  18   5      150.80      176.67     19.18 o
  -1  18   5      138.29      147.83     19.39 o
   0  18   5      320.50      353.51     44.06 o
   1  18   5      424.48      425.78     28.37 o
   2  18   5      647.48      667.64     33.72 o
   3  18   5     1623.11     1607.62     42.69 o
   4  18   5       54.87       52.27     18.61 o
  -6  19   5       36.15       24.86     28.87 o
  -5  19   5       20.81       30.23     26.76 o
  -4  19   5       72.03       68.66     25.50 o
  -3  19   5       80.66       82.22     39.76 o
  -2  19   5     1663.82     1810.65    106.70 o
  -1  19   5        5.20       24.24     17.24 o
   0  19   5     2383.20     2511.26    148.16 o
   1  19   5       22.99       12.84     19.32 o
   2  19   5      131.12      152.53     23.40 o
   3  19   5       50.08       29.86     20.78 o
  -5  20   5      285.63      331.35     36.86 o
  -4  20   5      564.27      557.41     66.40 o
  -3  20   5      361.72      396.44     54.43 o
  -2  20   5       86.80      116.47     20.16 o
  -1  20   5        0.67      -13.50     17.04 o
   0  20   5      711.27      752.19     36.06 o
   1  20   5      300.34      299.84     27.94 o
   2  20   5      238.75      265.12     26.93 o
   3  20   5     1135.00     1082.50     49.07 o
  -4  21   5      491.39      469.01     61.38 o
  -3  21   5       52.90       40.15     42.08 o
  -2  21   5       73.66       48.63     27.38 o
  -1  21   5        5.30        2.87     22.17 o
   0  21   5        5.79       -3.38     22.10 o
   1  21   5       57.89       63.31     23.66 o
   2  21   5     1411.46     1379.61     46.07 o
  -3  22   5      437.58      422.69     60.22 o
  -2  22   5      261.54      285.58     37.11 o
  -1  22   5     1196.72     1467.33    112.71 o
   0  22   5      111.82      108.93     26.45 o
 -10   0   6     2918.37     3167.28     98.82 o
  -8   0   6      951.96     1041.94     72.76 o
  -6   0   6      356.37      371.55     33.78 o
  -4   0   6       88.22      102.33     12.52 o
  -2   0   6     5293.59     5197.08    279.17 o
   0   0   6    10951.80    10809.65    371.31 o
   2   0   6     7039.70     6676.23    237.28 o
   4   0   6      174.89      157.11     31.65 o
   6   0   6      131.93      137.04     39.76 o
 -10   1   6        5.38       16.21     40.92 o
  -9   1   6       11.48        5.23     24.69 o
  -8   1   6     2401.25     2353.04    126.32 o
  -7   1   6      261.81      296.00     18.26 o
  -6   1   6     2200.11     2260.96    132.44 o
  -5   1   6    10029.22    10128.23    605.75 o
  -4   1   6      355.12      333.99     12.82 o
  -3   1   6     3789.21     3846.54    137.71 o
  -2   1   6     6692.93     6901.94    213.11 o
  -1   1   6      796.08      896.77     15.36 o
   0   1   6       80.60       93.88      7.21 o
   1   1   6     1181.06     1178.87     23.51 o
   2   1   6     2916.50     2786.93     34.23 o
   3   1   6     1780.88     1668.86     34.97 o
   4   1   6      717.68      740.78     27.92 o
   5   1   6      688.21      651.64     37.94 o
   6   1   6      867.76      829.07     44.90 o
   7   1   6      260.70      265.34     22.44 o
 -10   2   6      257.68      241.54     43.23 o
  -9   2   6       12.45       47.69     27.21 o
  -8   2   6      109.50      142.77     21.16 o
  -7   2   6      341.84      367.38     21.28 o
  -6   2   6     7601.81     7566.42    389.46 o
  -5   2   6      174.61      211.91     20.44 o
  -4   2   6     8377.89     8461.28    278.23 o
  -3   2   6      115.79      104.75      8.05 o
  -2   2   6     2009.76     2051.19     51.27 o
  -1   2   6     2891.19     2866.77     57.96 o
   0   2   6     1392.09     1508.81     25.18 o
   1   2   6        2.14        7.12      4.88 o
   2   2   6     2399.73     2297.69     63.95 o
   3   2   6     1547.33     1501.71     29.03 o
   4   2   6     5627.45     5495.70    103.29 o
   5   2   6      524.11      467.24     20.63 o
   6   2   6     2648.35     2566.36     38.36 o
   7   2   6      238.44      272.23     24.57 o
 -10   3   6       14.92       26.26     28.23 o
  -9   3   6     2889.22     2972.16     64.00 o
  -8   3   6      374.11      390.54     27.50 o
  -7   3   6     1282.08     1327.47     54.48 o
  -6   3   6     2092.43     2111.61    105.97 o
  -5   3   6      429.81      417.03     21.10 o
  -4   3   6      179.52      169.82      9.65 o
  -3   3   6      163.05      181.25      9.64 o
  -2   3   6     5742.93     5805.69    150.94 o
  -1   3   6     3110.51     2987.01     58.21 o
   0   3   6       39.32       37.28      6.41 o
   1   3   6     5747.37     5579.64     94.50 o
   2   3   6      950.23      854.49     19.83 o
   3   3   6       83.80       81.23     10.81 o
   4   3   6     3161.59     3124.96     54.99 o
   5   3   6       11.64       -0.82     10.67 o
   6   3   6       26.80       28.06     15.71 o
   7   3   6       41.98       33.21     21.91 o
 -10   4   6     2194.74     2414.44     63.96 o
  -9   4   6      629.70      741.55     63.89 o
  -8   4   6     1114.32     1090.00     58.26 o
  -7   4   6     2250.32     2214.45     82.96 o
  -6   4   6      476.57      514.50     35.42 o
  -5   4   6       17.82       19.94     10.70 o
  -4   4   6      330.74      338.29     13.37 o
  -3   4   6     6935.05     6909.01    289.11 o
  -2   4   6     3782.64     3598.96    105.56 o
  -1   4   6      996.77      959.13     24.24 o
   0   4   6     9373.24     9283.45    234.41 o
   1   4   6      458.29      422.83     13.00 o
   2   4   6     3641.39     3589.80    114.28 o
   3   4   6     2756.58     2790.97     51.10 o
   4   4   6       31.97       41.18     11.68 o
   5   4   6      277.68      294.23     16.53 o
   6   4   6       10.67        8.96     16.94 o
   7   4   6      495.35      569.32     37.36 o
 -10   5   6        2.95       24.53     30.69 o
  -9   5   6       59.26       75.18     21.95 o
  -8   5   6      280.40      280.97     24.27 o
  -7   5   6      781.56      808.51     36.80 o
  -6   5   6      278.71      257.92     16.59 o
  -5   5   6     4793.10     4864.35    231.56 o
  -4   5   6       44.48       57.23      8.35 o
  -3   5   6     3933.63     4017.69    123.26 o
  -2   5   6      741.18      687.66     16.24 o
  -1   5   6      202.48      206.51     11.39 o
   0   5   6     1954.58     2030.81     66.24 o
   1   5   6      640.80      582.48     13.17 o
   2   5   6      945.14      969.10     33.65 o
   3   5   6      667.03      672.86     17.95 o
   4   5   6      968.90      962.34     40.11 o
   5   5   6     3668.58     3631.17     76.88 o
   6   5   6      307.01      315.90     25.28 o
   7   5   6     2765.08     2848.81     71.80 o
  -9   6   6      678.57      661.41     50.44 o
  -8   6   6      101.81      132.32     20.48 o
  -7   6   6     3991.14     3938.08    277.94 o
  -6   6   6      398.47      364.83     19.79 o
  -5   6   6      774.75      794.85     51.83 o
  -4   6   6     1600.81     1620.71     43.53 o
  -3   6   6      940.24      909.45     19.80 o
  -2   6   6     1867.66     1821.49     72.79 o
  -1   6   6     1283.88     1225.92     43.42 o
   0   6   6      937.25      918.50     36.54 o
   1   6   6     2833.14     2655.03     56.88 o
   2   6   6     1051.03     1053.78     57.33 o
   3   6   6     2023.62     2029.90     45.42 o
   4   6   6     1412.20     1413.87     28.73 o
   5   6   6       49.38       37.80     13.02 o
   6   6   6      964.73      918.28     79.51 o
   7   6   6     1050.05     1014.94     40.40 o
  -9   7   6     2733.26     2742.13    148.61 o
  -8   7   6       16.65       13.54     18.86 o
  -7   7   6      377.93      414.63     26.49 o
  -6   7   6        0.73       -5.86     11.70 o
  -5   7   6     1738.48     1730.70     84.46 o
  -4   7   6        0.23       -0.58      9.79 o
  -3   7   6      606.37      563.91     28.87 o
  -2   7   6      228.21      212.34     11.47 o
  -1   7   6     6731.12     6688.94    248.48 o
   0   7   6      536.96      492.02     20.81 o
   1   7   6     3237.73     3208.04     82.50 o
   2   7   6       62.12       61.40      9.62 o
   3   7   6        9.27       12.84     11.20 o
   4   7   6       75.92       65.18     14.20 o
   5   7   6       96.51      130.46     16.92 o
   6   7   6       30.91       17.26     16.06 o
   7   7   6        2.14       19.86     24.37 o
  -9   8   6      530.51      587.24     34.64 o
  -8   8   6       35.42       29.75     19.35 o
  -7   8   6      223.11      282.93     23.45 o
  -6   8   6      796.45      836.68     67.92 o
  -5   8   6        3.11        0.76     13.07 o
  -4   8   6     3718.16     3519.42     91.38 o
  -3   8   6     2593.71     2541.84    119.85 o
  -2   8   6     3547.91     3349.95    160.49 o
  -1   8   6     1170.56     1106.07     54.56 o
   0   8   6      980.87      992.77     31.69 o
   1   8   6     1082.59     1088.91     34.54 o
   2   8   6        1.84        4.19      6.58 o
   3   8   6     1788.52     1821.50     31.46 o
   4   8   6     2109.94     2069.93     80.88 o
   5   8   6      283.04      264.29     19.90 o
   6   8   6     1041.08      989.49     35.64 o
  -9   9   6        7.63      -16.55     26.49 o
  -8   9   6      799.72      699.54     48.25 o
  -7   9   6     1674.98     1464.41    130.67 o
  -6   9   6      690.43      606.53     34.12 o
  -5   9   6     4059.34     4174.13    211.30 o
  -4   9   6      356.26      346.30     18.33 o
  -3   9   6     2729.79     2663.79    110.23 o
  -2   9   6     1704.84     1564.45     84.99 o
  -1   9   6       44.78       53.10      8.32 o
   0   9   6      113.86      124.00      9.37 o
   1   9   6     2665.09     2643.72     89.20 o
   2   9   6     1136.54     1098.62     40.68 o
   3   9   6     1045.06     1056.40     35.97 o
   4   9   6      464.61      469.60     24.34 o
   5   9   6     2645.77     2522.00     61.58 o
   6   9   6        6.03       25.25     17.12 o
  -9  10   6       24.60      -18.26     26.31 o
  -8  10   6     1383.19     1346.33    117.74 o
  -7  10   6      911.15      873.54     47.29 o
  -6  10   6      126.61      109.19     22.44 o
  -5  10   6      189.88      182.20     17.97 o
  -4  10   6       10.18       15.17     11.64 o
  -3  10   6     1791.59     1596.20     64.92 o
  -2  10   6       80.29       91.12      9.75 o
  -1  10   6      658.55      635.31     23.16 o
   0  10   6     4800.62     4553.20    159.22 o
   1  10   6     1302.75     1185.57     61.18 o
   2  10   6     2630.12     2483.31    117.38 o
   3  10   6      816.63      814.63     30.73 o
   4  10   6       17.74       14.41     13.05 o
   5  10   6        3.42        2.50     14.25 o
   6  10   6      523.54      502.53     33.10 o
  -9  11   6     1097.50     1108.65    116.00 o
  -8  11   6     1311.36     1263.19    113.88 o
  -7  11   6     1284.90     1155.37     62.73 o
  -6  11   6     1553.16     1465.80     66.40 o
  -5  11   6      126.80      147.03     17.86 o
  -4  11   6      208.18      168.79     14.90 o
  -3  11   6       42.09       36.48     10.55 o
  -2  11   6     1231.53     1194.54     89.38 o
  -1  11   6      246.59      236.44     13.58 o
   0  11   6       37.47       28.17     10.42 o
   1  11   6     2248.71     2179.09    118.96 o
   2  11   6      792.02      756.26     28.53 o
   3  11   6      564.49      545.04     20.46 o
   4  11   6      624.34      633.65     24.28 o
   5  11   6       75.15       57.87     18.43 o
   6  11   6      300.28      285.67     27.93 o
  -8  12   6      133.05       98.27     32.81 o
  -7  12   6       40.47       44.13     24.57 o
  -6  12   6     2352.91     2284.87    149.77 o
  -5  12   6       32.00       38.73     20.93 o
  -4  12   6     2527.73     2406.46    126.37 o
  -3  12   6      961.78      834.42     36.16 o
  -2  12   6       80.33       88.94     13.25 o
  -1  12   6        3.41        3.13      9.37 o
   0  12   6      103.80      111.43     11.31 o
   1  12   6      696.16      671.00     26.86 o
   2  12   6        0.64        6.21     10.87 o
   3  12   6      180.44      179.75     12.79 o
   4  12   6     1216.94     1145.41     33.52 o
   5  12   6       12.27        6.99     18.13 o
   6  12   6     1935.56     1934.31     93.16 o
  -8  13   6      657.54      635.46     42.85 o
  -7  13   6      221.38      190.61     28.84 o
  -6  13   6      120.29      145.31     26.76 o
  -5  13   6      356.26      307.10     29.45 o
  -4  13   6      108.90       99.41     14.97 o
  -3  13   6       62.76       65.89     11.63 o
  -2  13   6     2344.31     2314.99     77.51 o
  -1  13   6      312.89      309.36     23.07 o
   0  13   6      722.92      791.17     30.64 o
   1  13   6      468.11      492.57     19.46 o
   2  13   6      697.24      710.69     30.11 o
   3  13   6      754.16      759.75     22.06 o
   4  13   6      349.30      354.27     17.62 o
   5  13   6        8.90       10.59     18.77 o
  -8  14   6      800.34      868.82     75.27 o
  -7  14   6      418.57      376.90     35.50 o
  -6  14   6       37.52       32.11     22.72 o
  -5  14   6        6.43      -18.43     20.57 o
  -4  14   6      161.23      170.81     17.23 o
  -3  14   6      101.35       84.45     13.18 o
  -2  14   6      549.84      529.23     27.25 o
  -1  14   6      391.24      363.57     20.65 o
   0  14   6     7961.53     8099.83    326.57 o
   1  14   6      325.17      349.22     18.64 o
   2  14   6      882.12      903.77     27.74 o
   3  14   6      377.64      360.56     18.66 o
   4  14   6        8.88       -4.23     12.84 o
   5  14   6      122.53      115.19     16.18 o
  -7  15   6      365.63      364.79     49.99 o
  -6  15   6      584.43      570.30     41.00 o
  -5  15   6     1812.71     1812.30     79.33 o
  -4  15   6      255.22      256.53     19.10 o
  -3  15   6     1329.02     1388.09    129.47 o
  -2  15   6      608.86      600.18     40.45 o
  -1  15   6      322.46      321.21     19.42 o
   0  15   6      217.36      190.17     15.42 o
   1  15   6       11.09        8.23     13.01 o
   2  15   6      421.82      432.26     20.58 o
   3  15   6       47.43       43.11     14.17 o
   4  15   6      245.06      256.88     18.16 o
   5  15   6     1225.23     1201.13     34.88 o
  -7  16   6      329.59      306.63     34.78 o
  -6  16   6      339.97      302.78     33.69 o
  -5  16   6       96.45       90.09     26.87 o
  -4  16   6     2495.70     2344.29     59.36 o
  -3  16   6      837.91      812.85     77.13 o
  -2  16   6      534.39      544.49     46.00 o
  -1  16   6      242.30      240.82     19.76 o
   0  16   6       37.51       38.74     13.66 o
   1  16   6       16.73       14.30     13.73 o
   2  16   6       36.59       24.97     14.28 o
   3  16   6     1139.53     1188.00     37.39 o
   4  16   6      691.24      658.26     28.13 o
  -6  17   6       36.03       33.39     26.33 o
  -5  17   6      197.27      226.74     31.49 o
  -4  17   6      324.81      261.33     47.48 o
  -3  17   6        1.87        0.89     16.40 o
  -2  17   6     1152.73     1247.46     83.30 o
  -1  17   6     1884.48     1905.89    118.57 o
   0  17   6       22.69        3.97     18.13 o
   1  17   6     2144.34     2229.06     83.21 o
   2  17   6      614.94      651.46     28.24 o
   3  17   6       10.50       -2.34     15.31 o
   4  17   6       85.93       95.19     18.20 o
  -6  18   6      178.01      176.81     33.34 o
  -5  18   6      153.41      170.62     30.99 o
  -4  18   6      141.44      131.25     43.62 o
  -3  18   6      781.45      840.48     63.41 o
  -2  18   6      361.74      359.40     29.31 o
  -1  18   6     1426.03     1464.35     69.09 o
   0  18   6      629.98      652.21     33.23 o
   1  18   6      526.69      508.41     32.21 o
   2  18   6      238.12      270.61     25.08 o
   3  18   6      649.63      608.45     34.01 o
  -5  19   6     2197.81     2113.45     98.43 o
  -4  19   6      137.03       95.35     45.16 o
  -3  19   6      341.77      330.10     34.12 o
  -2  19   6       26.13       -2.40     17.47 o
  -1  19   6       90.88       81.84     19.53 o
   0  19   6       87.33       83.04     22.14 o
   1  19   6      250.25      245.28     26.74 o
   2  19   6       76.06       80.52     22.75 o
   3  19   6      304.96      348.96     55.20 o
  -4  20   6       11.14        4.63     41.69 o
  -3  20   6     1496.14     1506.63     84.54 o
  -2  20   6      645.45      704.22     44.16 o
  -1  20   6       95.78      150.44     25.28 o
   0  20   6      245.67      281.34     33.28 o
   1  20   6       72.02       66.30     23.53 o
   2  20   6      479.61      518.46     46.62 o
  -3  21   6       44.31      -14.28     41.69 o
  -2  21   6      238.97      242.83     24.66 o
  -1  21   6     1483.30     1739.32    121.94 o
   0  21   6       62.28       56.20     24.87 o
  -9   0   7      122.21      121.98     42.46 o
  -7   0   7       35.31       61.48     22.23 o
  -5   0   7       86.33      121.02     19.78 o
  -3   0   7     6147.65     5772.45    126.81 o
  -1   0   7     1552.81     1517.84     29.10 o
   1   0   7       81.90       96.61     11.74 o
   3   0   7      164.55      195.21     17.44 o
   5   0   7     1195.98     1100.54     66.01 o
 -10   1   7       90.10      101.55     31.08 o
  -9   1   7      648.85      822.77     77.78 o
  -8   1   7      734.99      765.50     29.02 o
  -7   1   7     1213.58     1234.45     47.96 o
  -6   1   7     1456.24     1451.95     70.15 o
  -5   1   7     3722.54     3733.01    184.03 o
  -4   1   7      307.63      322.19     13.83 o
  -3   1   7      550.58      561.75     19.53 o
  -2   1   7      201.14      204.92     12.78 o
  -1   1   7     4196.54     4209.61     38.28 o
   0   1   7      286.51      266.09     11.85 o
   1   1   7     1218.92     1247.61     25.49 o
   2   1   7     4412.97     4312.23    112.93 o
   3   1   7     1559.82     1504.81     25.28 o
   4   1   7     1183.81     1122.21     24.14 o
   5   1   7      934.28      905.32     26.68 o
   6   1   7       12.46       28.14     17.91 o
 -10   2   7      473.66      547.81     43.78 o
  -9   2   7     1526.31     1670.09     53.35 o
  -8   2   7       11.32       40.17     20.18 o
  -7   2   7     2093.12     2165.41     90.21 o
  -6   2   7      684.87      738.86     35.05 o
  -5   2   7      298.09      309.74     17.45 o
  -4   2   7      162.27      163.04     10.40 o
  -3   2   7      312.18      290.06     15.15 o
  -2   2   7      207.63      204.89     13.39 o
  -1   2   7       85.01       92.02      8.28 o
   0   2   7      208.73      178.97      9.67 o
   1   2   7     3574.80     3400.56     61.44 o
   2   2   7      711.67      682.74     22.67 o
   3   2   7     3465.24     3321.21     99.06 o
   4   2   7       94.61      104.77     13.34 o
   5   2   7     1527.25     1383.51     31.72 o
   6   2   7      578.42      539.85     26.97 o
 -10   3   7      560.66      641.16     47.50 o
  -9   3   7       68.75       93.18     28.20 o
  -8   3   7       94.86      105.05     21.14 o
  -7   3   7       12.84       37.27     15.18 o
  -6   3   7     1170.23     1162.54     51.26 o
  -5   3   7      597.84      589.85     23.35 o
  -4   3   7     4227.22     4148.12     97.24 o
  -3   3   7       86.79       97.88     10.23 o
  -2   3   7     7070.89     6922.83    183.53 o
  -1   3   7      393.84      349.09     13.21 o
   0   3   7      203.70      213.16     10.64 o
   1   3   7     2970.76     2895.24     79.09 o
   2   3   7      652.19      641.33     21.80 o
   3   3   7      190.57      185.78     14.20 o
   4   3   7      277.99      265.46     17.51 o
   5   3   7      370.51      383.61     22.89 o
   6   3   7     1063.93     1065.06     33.78 o
  -9   4   7      292.13      333.74     27.98 o
  -8   4   7       60.36       60.75     24.95 o
  -7   4   7       17.27       12.74     13.92 o
  -6   4   7     1023.17     1025.54     58.58 o
  -5   4   7       66.69       75.60     11.41 o
  -4   4   7     4903.81     4804.14    132.07 o
  -3   4   7     4957.43     4776.52     57.97 o
  -2   4   7     1466.36     1408.76     25.42 o
  -1   4   7     2497.37     2413.20     41.00 o
   0   4   7     3500.84     3514.11     69.66 o
   1   4   7       33.14       39.22      7.83 o
   2   4   7       93.94       96.67      8.49 o
   3   4   7       93.66       98.82     13.25 o
   4   4   7     2050.38     2002.00     52.76 o
   5   4   7      926.63      928.29     27.31 o
   6   4   7      107.20       98.85     23.71 o
  -9   5   7      438.93      393.32     29.06 o
  -8   5   7     4533.01     4729.80    265.84 o
  -7   5   7        2.04       -2.85     14.34 o
  -6   5   7      528.77      556.23     38.33 o
  -5   5   7     1336.97     1210.45     46.19 o
  -4   5   7       78.21       72.60     10.62 o
  -3   5   7      512.05      487.05     19.44 o
  -2   5   7      104.70       95.16     10.51 o
  -1   5   7      909.62      909.23     28.51 o
   0   5   7     1932.74     1863.11     44.14 o
   1   5   7       52.39       59.14      8.40 o
   2   5   7     2184.07     2145.24     39.17 o
   3   5   7      254.79      249.32     17.01 o
   4   5   7      915.48      932.85     47.69 o
   5   5   7        3.50        7.95     13.48 o
   6   5   7       36.14       65.41     23.89 o
  -9   6   7      100.32       75.18     28.99 o
  -8   6   7       12.93       34.44     24.43 o
  -7   6   7       41.05       62.36     23.30 o
  -6   6   7     3379.28     3026.82    103.26 o
  -5   6   7     1568.80     1477.73     54.94 o
  -4   6   7       59.42       64.82     12.05 o
  -3   6   7     1649.86     1582.84     74.98 o
  -2   6   7     2593.14     2514.68     83.17 o
  -1   6   7      309.52      285.91     12.88 o
   0   6   7     4573.53     4423.09    114.80 o
   1   6   7      668.85      653.81     15.84 o
   2   6   7       41.96       41.64      8.77 o
   3   6   7     1065.51     1067.10     26.58 o
   4   6   7     1065.94     1073.16     28.42 o
   5   6   7      493.95      490.32     22.70 o
   6   6   7      650.25      711.04     51.73 o
  -9   7   7       16.46       13.81     26.25 o
  -8   7   7      221.43      224.08     38.99 o
  -7   7   7      358.13      358.10     32.88 o
  -6   7   7      511.24      539.37     30.64 o
  -5   7   7      350.18      322.28     22.34 o
  -4   7   7     6107.37     5877.97    195.68 o
  -3   7   7        0.10       -1.70      9.06 o
  -2   7   7     9149.89     8905.66    309.61 o
  -1   7   7       30.81       42.67      8.53 o
   0   7   7       96.07      102.60      9.44 o
   1   7   7      170.01      165.97     10.40 o
   2   7   7      959.07      956.53     21.42 o
   3   7   7      345.75      352.77     20.24 o
   4   7   7      194.96      204.47     20.56 o
   5   7   7      246.74      227.05     20.12 o
   6   7   7     2658.76     2736.09     77.59 o
  -9   8   7      132.40       99.59     30.83 o
  -8   8   7       13.42        7.36     25.23 o
  -7   8   7      787.56      772.89     41.43 o
  -6   8   7      947.97      886.06     36.34 o
  -5   8   7      935.81      942.10     40.53 o
  -4   8   7      520.04      481.03     20.97 o
  -3   8   7      727.67      684.09     43.63 o
  -2   8   7     1697.86     1683.50     86.51 o
  -1   8   7      252.57      254.29     14.64 o
   0   8   7     1375.40     1382.81     40.80 o
   1   8   7     5647.14     5607.32    129.97 o
   2   8   7       57.49       56.54      9.93 o
   3   8   7     3948.78     3980.61    111.27 o
   4   8   7     1863.04     1819.01     59.80 o
   5   8   7      653.49      603.05     28.36 o
   6   8   7       21.36       12.36     17.70 o
  -9   9   7      257.78      245.16     35.21 o
  -8   9   7     3207.13     3016.02    321.17 o
  -7   9   7      182.94      156.35     27.62 o
  -6   9   7     2621.87     2279.17     58.87 o
  -5   9   7     1752.53     1738.97     94.34 o
  -4   9   7       38.17       44.28     12.89 o
  -3   9   7        7.10       16.13     12.20 o
  -2   9   7      791.83      767.70     43.15 o
  -1   9   7      664.98      625.01     27.01 o
   0   9   7     5410.21     5234.66    164.26 o
   1   9   7     1032.83     1007.67     19.76 o
   2   9   7     4494.38     4335.97    148.21 o
   3   9   7       83.03       93.97     11.21 o
   4   9   7     1102.50     1038.09     31.23 o
   5   9   7      336.32      337.86     23.29 o
   6   9   7       70.35       79.14     19.98 o
  -9  10   7       38.61       16.63     29.79 o
  -8  10   7       48.82       30.05     27.03 o
  -7  10   7        1.67       -7.28     21.89 o
  -6  10   7      588.60      557.36     36.88 o
  -5  10   7     2721.61     2560.31    126.71 o
  -4  10   7      458.52      455.98     27.91 o
  -3  10   7     4285.38     4010.53    140.41 o
  -2  10   7       82.82       68.21     11.64 o
  -1  10   7     1989.38     1984.59     76.63 o
   0  10   7     1845.59     1894.26     73.04 o
   1  10   7        8.78       10.58     11.69 o
   2  10   7       23.76       27.98     12.21 o
   3  10   7       16.01        9.11     11.02 o
   4  10   7      557.27      568.48     27.60 o
   5  10   7      382.00      385.95     24.75 o
  -8  11   7      156.58      140.65     29.68 o
  -7  11   7      319.61      265.22     30.58 o
  -6  11   7      404.58      356.81     33.44 o
  -5  11   7     1522.86     1489.22    109.83 o
  -4  11   7     2831.62     2763.79     84.44 o
  -3  11   7       41.07       26.68     13.26 o
  -2  11   7     2005.00     1967.49    121.63 o
  -1  11   7     2608.24     2562.03    102.61 o
   0  11   7      183.71      183.51     14.17 o
   1  11   7     2377.08     2328.82    105.35 o
   2  11   7      101.30      103.40     13.88 o
   3  11   7      803.56      781.70     31.59 o
   4  11   7      238.42      210.04     18.63 o
   5  11   7     1182.86     1155.26     47.03 o
  -8  12   7       33.04        8.06     26.33 o
  -7  12   7     2559.47     2433.05    157.88 o
  -6  12   7      359.26      322.63     31.88 o
  -5  12   7       69.64       95.59     19.17 o
  -4  12   7      151.01      179.70     20.92 o
  -3  12   7     1647.03     1471.06     74.81 o
  -2  12   7      388.19      355.42     20.71 o
  -1  12   7      399.22      415.86     19.16 o
   0  12   7       10.61       20.66     11.45 o
   1  12   7     5957.97     5922.67    243.98 o
   2  12   7        6.63       -6.76     12.21 o
   3  12   7     2653.42     2580.41     75.41 o
   4  12   7      499.59      482.36     18.81 o
   5  12   7       33.26       52.78     23.02 o
  -8  13   7      916.22      875.01     74.89 o
  -7  13   7      360.64      373.80     36.33 o
  -6  13   7      474.11      450.25     70.26 o
  -5  13   7      824.71      744.35     66.20 o
  -4  13   7     1487.16     1490.07     71.32 o
  -3  13   7      324.25      293.91     19.99 o
  -2  13   7      763.13      725.25     27.39 o
  -1  13   7     1774.48     1839.27     92.36 o
   0  13   7     1388.05     1430.22     59.30 o
   1  13   7      143.07      142.14     14.92 o
   2  13   7       75.19       99.65     14.48 o
   3  13   7      481.92      484.31     20.07 o
   4  13   7       73.71       63.11     14.39 o
   5  13   7      643.21      640.01     37.81 o
  -7  14   7      119.28       92.78     30.01 o
  -6  14   7      104.13       70.67     25.76 o
  -5  14   7     1225.33     1232.55     70.06 o
  -4  14   7      220.84      210.69     19.00 o
  -3  14   7     3910.48     3720.49    186.28 o
  -2  14   7       11.07        9.19     13.95 o
  -1  14   7     1693.93     1706.70     72.24 o
   0  14   7      457.27      471.82     19.85 o
   1  14   7      283.43      280.44     17.84 o
   2  14   7       89.42       83.13     15.22 o
   3  14   7       38.41       48.95     14.85 o
   4  14   7       12.23       22.94     15.06 o
  -7  15   7       78.58       69.45     30.12 o
  -6  15   7      432.62      360.36     46.90 o
  -5  15   7     1091.44      936.87     69.87 o
  -4  15   7      168.23      180.46     23.67 o
  -3  15   7      383.75      373.10     28.98 o
  -2  15   7        5.86        6.78     15.33 o
  -1  15   7     1184.70     1147.90     42.79 o
   0  15   7      450.96      456.53     24.69 o
   1  15   7      552.23      563.08     24.25 o
   2  15   7     1509.23     1552.93     45.90 o
   3  15   7      230.83      242.50     19.06 o
   4  15   7      690.24      646.84     28.29 o
  -7  16   7     1054.58      950.38     80.29 o
  -6  16   7      507.58      462.57     41.49 o
  -5  16   7        5.10      -26.25     37.06 o
  -4  16   7      922.47      797.90     65.62 o
  -3  16   7        7.97       10.16     19.73 o
  -2  16   7       58.60       56.09     20.42 o
  -1  16   7      290.08      277.29     24.73 o
   0  16   7      818.40      826.78     39.75 o
   1  16   7     1554.02     1668.75     39.33 o
   2  16   7       68.20       74.28     16.74 o
   3  16   7     1687.97     1704.00     58.30 o
  -6  17   7       95.14       51.73     45.16 o
  -5  17   7      612.92      585.98     65.62 o
  -4  17   7     1467.89     1263.05     77.20 o
  -3  17   7      466.92      468.29     34.59 o
  -2  17   7     1771.65     1746.37     54.05 o
  -1  17   7       11.70        0.28     17.14 o
   0  17   7      139.48      144.07     23.51 o
   1  17   7       41.85       26.88     20.42 o
   2  17   7       14.15       11.59     17.88 o
   3  17   7      278.85      311.40     21.90 o
  -5  18   7      314.19      242.81     52.88 o
  -4  18   7       18.21      -30.50     37.83 o
  -3  18   7      811.39      804.08     62.12 o
  -2  18   7      405.69      415.56     41.45 o
  -1  18   7      105.59      109.96     20.43 o
   0  18   7      539.49      587.29     34.88 o
   1  18   7        7.81       -2.67     19.98 o
   2  18   7        1.04       -6.17     20.88 o
  -4  19   7       21.58      -19.69     41.30 o
  -3  19   7      130.21      132.43     25.33 o
  -2  19   7       91.49       70.20     20.51 o
  -1  19   7        5.82       11.26     22.09 o
   0  19   7      570.83      646.62     42.30 o
   1  19   7       13.03      -15.05     21.91 o
  -3  20   7      144.47      119.67     48.25 o
  -2  20   7      290.93      338.46     41.17 o
  -1  20   7      201.34      244.70     28.83 o
   0  20   7      463.98      532.69     36.64 o
  -8   0   8     2567.77     2704.39    211.54 o
  -6   0   8     5247.97     4768.48    105.38 o
  -4   0   8       30.51       19.71     16.54 o
  -2   0   8     1131.06     1178.30     36.55 o
   0   0   8      384.61      401.29     20.47 o
   2   0   8      683.25      642.49     23.19 o
   4   0   8     7649.47     7247.25    272.14 o
   6   0   8      436.70      423.46     35.13 o
  -9   1   8       39.13       37.02     27.24 o
  -8   1   8     1407.10     1499.20     47.97 o
  -7   1   8      408.36      393.63     26.47 o
  -6   1   8      294.71      342.55     33.35 o
  -5   1   8      153.66      144.65     23.20 o
  -4   1   8     3327.29     3182.32     58.17 o
  -3   1   8     1034.03     1000.61     24.67 o
  -2   1   8      774.14      780.14     20.25 o
  -1   1   8      894.63      843.42     18.64 o
   0   1   8     3001.52     3076.18     64.02 o
   1   1   8     1290.67     1249.93     33.55 o
   2   1   8      457.01      435.89     15.03 o
   3   1   8        4.51       -0.37      8.52 o
   4   1   8      263.14      290.05     15.30 o
   5   1   8      307.74      272.00     17.51 o
   6   1   8      871.09      921.42     42.46 o
  -9   2   8       41.03       66.40     39.76 o
  -8   2   8       13.92       35.92     20.42 o
  -7   2   8      335.30      315.97     24.06 o
  -6   2   8      333.81      362.61     24.68 o
  -5   2   8      498.62      483.95     34.66 o
  -4   2   8      138.60      124.20     14.46 o
  -3   2   8      628.44      596.52     21.58 o
  -2   2   8     6132.96     6181.99     87.50 o
  -1   2   8       98.30      118.03     10.14 o
   0   2   8     3186.38     3298.13     51.45 o
   1   2   8     2584.07     2563.53     61.54 o
   2   2   8      755.38      753.08     23.28 o
   3   2   8      434.98      384.81     14.93 o
   4   2   8      909.96      834.60     20.04 o
   5   2   8      449.00      439.39     31.87 o
   6   2   8      917.97      891.70     44.39 o
  -9   3   8       54.39       70.06     29.21 o
  -8   3   8      354.94      356.88     42.46 o
  -7   3   8     1541.99     1485.36     79.53 o
  -6   3   8        5.66       10.03     16.26 o
  -5   3   8     3884.93     3621.00    104.03 o
  -4   3   8      295.26      277.08     17.27 o
  -3   3   8     1448.31     1457.21     35.71 o
  -2   3   8      126.41      120.09     11.67 o
  -1   3   8        6.66       11.43      8.35 o
   0   3   8      628.02      654.26     16.92 o
   1   3   8     1118.68     1117.22     19.41 o
   2   3   8     2230.74     2165.76     47.73 o
   3   3   8     1537.96     1487.31     44.70 o
   4   3   8       14.54       15.46     13.67 o
   5   3   8     1075.35     1050.84     33.79 o
   6   3   8      643.77      651.21     45.16 o
  -9   4   8     1065.46     1161.77     68.90 o
  -8   4   8      741.70      771.56     70.83 o
  -7   4   8      111.45      123.70     20.98 o
  -6   4   8     3709.61     3796.91    133.29 o
  -5   4   8     3066.40     2901.83     76.82 o
  -4   4   8      885.79      868.42     33.49 o
  -3   4   8      212.67      229.21     15.93 o
  -2   4   8       94.91       94.89     11.37 o
  -1   4   8        6.89       13.12      8.42 o
   0   4   8       86.68       97.02      9.66 o
   1   4   8      537.07      513.84     15.70 o
   2   4   8     1211.02     1203.46     24.74 o
   3   4   8      617.87      609.18     19.19 o
   4   4   8     1937.94     1914.45     35.52 o
   5   4   8      348.78      377.76     26.69 o
   6   4   8      293.48      279.09     37.83 o
  -9   5   8      218.21      221.94     44.01 o
  -8   5   8      376.00      395.46     37.83 o
  -7   5   8       10.15       17.48     17.73 o
  -6   5   8      391.51      389.07     50.12 o
  -5   5   8      283.50      283.02     20.91 o
  -4   5   8      219.36      211.86     18.70 o
  -3   5   8     3860.93     3852.88    134.39 o
  -2   5   8       55.00       67.53     11.04 o
  -1   5   8     8588.15     8417.01    204.54 o
   0   5   8      432.85      422.30     15.36 o
   1   5   8     1741.83     1665.66     28.22 o
   2   5   8       14.29       17.62      8.86 o
   3   5   8      438.49      424.61     16.63 o
   4   5   8      141.34      151.11     17.99 o
   5   5   8       29.80       36.44     17.31 o
  -9   6   8     1730.20     1738.48    100.36 o
  -8   6   8      228.42      236.66     32.43 o
  -7   6   8      434.45      469.76     28.75 o
  -6   6   8       68.18       73.33     17.85 o
  -5   6   8      624.03      620.56     36.15 o
  -4   6   8      573.04      565.18     27.41 o
  -3   6   8     2377.49     2303.78    116.95 o
  -2   6   8     1355.76     1403.99     45.05 o
  -1   6   8      125.93      140.71     11.12 o
   0   6   8      671.99      679.28     18.02 o
   1   6   8     3193.70     3190.05     60.71 o
   2   6   8     1161.79     1186.61     25.71 o
   3   6   8       46.99       43.52     10.85 o
   4   6   8      289.78      279.92     20.40 o
   5   6   8      820.82      805.35     33.99 o
  -9   7   8      499.24      528.25     43.81 o
  -8   7   8       91.22       66.72     28.44 o
  -7   7   8     3232.47     3267.63    249.37 o
  -6   7   8      327.14      304.53     23.55 o
  -5   7   8     2672.84     2618.59    193.39 o
  -4   7   8       34.34       30.10     15.43 o
  -3   7   8       16.39       21.80     10.73 o
  -2   7   8      382.04      422.46     18.36 o
  -1   7   8       22.69       21.39      9.20 o
   0   7   8       95.46       92.17     10.55 o
   1   7   8     1113.94     1092.27     31.99 o
   2   7   8        1.01        1.51     10.28 o
   3   7   8     4348.64     4315.11     59.85 o
   4   7   8       52.91       59.81     19.75 o
   5   7   8     1272.72     1210.54     51.40 o
  -9   8   8      757.68      815.37     67.17 o
  -8   8   8      141.11      151.34     31.30 o
  -7   8   8      577.87      534.71     38.52 o
  -6   8   8       24.63       16.13     17.15 o
  -5   8   8     1481.06     1439.55    106.73 o
  -4   8   8      757.39      749.13     30.06 o
  -3   8   8     1252.21     1239.04     41.03 o
  -2   8   8       21.74       18.58     11.07 o
  -1   8   8       36.90       38.09      9.73 o
   0   8   8      507.42      487.87     17.03 o
   1   8   8     1817.26     1784.57     46.58 o
   2   8   8     2092.30     2078.57     45.91 o
   3   8   8      196.79      209.63     15.39 o
   4   8   8       60.83       47.10     20.62 o
   5   8   8      311.96      298.24     26.97 o
  -8   9   8      241.79      254.40     47.87 o
  -7   9   8       66.51       63.97     34.55 o
  -6   9   8      235.60      230.51     23.02 o
  -5   9   8       77.45       81.28     23.74 o
  -4   9   8      961.91      928.22     52.55 o
  -3   9   8     3389.09     3075.54    143.68 o
  -2   9   8      175.02      169.30     14.47 o
  -1   9   8     3265.46     3247.66     83.28 o
   0   9   8      564.26      565.28     18.08 o
   1   9   8      643.45      667.79     30.11 o
   2   9   8      771.59      806.14     24.22 o
   3   9   8       70.62       61.60     13.67 o
   4   9   8        4.44       11.42     17.61 o
   5   9   8        1.59      -15.23     20.69 o
  -8  10   8     1017.20     1088.59     65.82 o
  -7  10   8      291.76      262.78     32.59 o
  -6  10   8     1964.72     1887.75     54.91 o
  -5  10   8      166.33      157.69     26.68 o
  -4  10   8     2116.06     2015.46     98.37 o
  -3  10   8      339.64      335.35     20.73 o
  -2  10   8       10.91       21.90     12.20 o
  -1  10   8       78.01       77.11     13.06 o
   0  10   8        1.26        3.43     11.11 o
   1  10   8      548.78      554.80     21.22 o
   2  10   8      872.93      938.88     26.25 o
   3  10   8       21.40       29.59     14.10 o
   4  10   8     1601.77     1544.85     37.02 o
   5  10   8       16.74       12.09     19.24 o
  -8  11   8      837.74      910.14     50.62 o
  -7  11   8      640.23      601.09     56.74 o
  -6  11   8      136.92      101.52     40.92 o
  -5  11   8     2646.84     2601.42    302.25 o
  -4  11   8      781.43      739.95     49.85 o
  -3  11   8      776.20      708.09     29.01 o
  -2  11   8      297.56      295.71     17.37 o
  -1  11   8      550.59      517.50     28.01 o
   0  11   8      389.86      401.71     20.08 o
   1  11   8        7.33       12.26     14.32 o
   2  11   8      275.59      298.93     20.56 o
   3  11   8     1850.72     1821.45     50.86 o
   4  11   8       19.31        1.43     14.23 o
  -8  12   8       30.36       19.75     29.62 o
  -7  12   8       59.79       45.99     28.68 o
  -6  12   8      160.59      162.51     44.39 o
  -5  12   8       13.72       10.55     23.60 o
  -4  12   8      980.87      879.33     49.64 o
  -3  12   8      310.71      250.90     19.82 o
  -2  12   8     3315.90     3194.77    106.11 o
  -1  12   8        1.22        8.91     12.52 o
   0  12   8     1053.18     1150.26     42.49 o
   1  12   8      366.38      329.71     20.92 o
   2  12   8      117.05      105.19     17.25 o
   3  12   8       56.14       54.69     14.37 o
   4  12   8       10.07        7.53     14.19 o
  -7  13   8      364.72      332.75     56.74 o
  -6  13   8       63.13       39.76     40.92 o
  -5  13   8     1335.81     1462.69    175.64 o
  -4  13   8     1476.29     1479.52     69.23 o
  -3  13   8      654.40      612.97     29.98 o
  -2  13   8      494.41      481.03     25.35 o
  -1  13   8      897.17      933.58     41.40 o
   0  13   8     1121.81     1248.74     40.31 o
   1  13   8      820.17      810.55     25.66 o
   2  13   8      705.97      776.59     26.34 o
   3  13   8      892.96      941.59     36.05 o
   4  13   8       37.61       25.69     16.87 o
  -7  14   8        9.20      -11.19     44.39 o
  -6  14   8     1233.78     1034.53     76.43 o
  -5  14   8        6.16      -35.51     35.51 o
  -4  14   8      474.49      504.74     38.62 o
  -3  14   8       28.29       22.68     16.00 o
  -2  14   8      167.72      173.02     18.61 o
  -1  14   8       36.35       32.30     15.85 o
   0  14   8      201.54      203.22     16.25 o
   1  14   8       37.60       45.45     15.43 o
   2  14   8     1232.24     1272.26     35.07 o
   3  14   8       84.73       70.99     18.78 o
  -6  15   8       37.19       31.65     44.01 o
  -5  15   8        6.25      -25.48     38.60 o
  -4  15   8      363.56      381.39     28.95 o
  -3  15   8      384.08      381.23     23.61 o
  -2  15   8      207.97      222.06     21.10 o
  -1  15   8     2145.20     2160.30     46.48 o
   0  15   8      246.63      265.66     24.85 o
   1  15   8      881.25      908.14     31.30 o
   2  15   8      821.57      871.34     28.37 o
   3  15   8      125.57      112.17     20.48 o
  -6  16   8        3.30      -40.92     42.46 o
  -5  16   8      324.87      243.19     52.11 o
  -4  16   8        3.43      -12.27     26.19 o
  -3  16   8      285.65      309.86     28.28 o
  -2  16   8     1584.33     1534.02     79.88 o
  -1  16   8        0.66        7.08     17.39 o
   0  16   8     1217.67     1264.83    102.12 o
   1  16   8      173.33      200.77     21.72 o
   2  16   8      123.41      122.56     19.42 o
  -5  17   8     1093.38     1089.34     81.84 o
  -4  17   8       36.30       -1.93     41.30 o
  -3  17   8       44.11       37.08     22.45 o
  -2  17   8      445.45      443.49     33.29 o
  -1  17   8       17.53       19.17     21.22 o
   0  17   8      138.98      143.49     24.73 o
   1  17   8       70.52       45.93     22.57 o
   2  17   8       87.25       94.63     31.93 o
  -4  18   8      389.58      387.95     59.06 o
  -3  18   8     1042.16     1079.63     66.89 o
  -2  18   8       78.93       72.02     24.55 o
  -1  18   8      142.51      159.04     26.34 o
   0  18   8       45.55       21.82     22.90 o
   1  18   8     1394.16     1534.93     63.02 o
  -3  19   8     1080.68     1258.10    102.25 o
  -2  19   8        3.12      -17.20     19.61 o
  -1  19   8     1126.80     1269.08     62.36 o
  -7   0   9     1430.99     1289.69     71.41 o
  -5   0   9      313.43      319.24     42.46 o
  -3   0   9       20.29       26.45     18.34 o
  -1   0   9     1666.54     1729.45     71.04 o
   1   0   9     4735.92     4741.43    164.69 o
   3   0   9       35.04       50.16     15.79 o
   5   0   9      270.49      260.18     30.11 o
  -8   1   9       71.22      112.27     29.06 o
  -7   1   9     1464.71     1475.36     53.34 o
  -6   1   9     1477.63     1403.94     50.36 o
  -5   1   9       19.34       20.65     21.29 o
  -4   1   9     3895.16     3844.44     58.70 o
  -3   1   9     2598.05     2648.50     46.64 o
  -2   1   9       79.08       94.40     11.26 o
  -1   1   9     1961.55     1945.42     33.22 o
   0   1   9      327.38      328.51     14.80 o
   1   1   9      296.68      318.85     14.94 o
   2   1   9     2132.10     2038.78     46.98 o
   3   1   9     2185.59     2145.84     55.39 o
   4   1   9     1083.02     1026.61     26.39 o
   5   1   9       30.52       22.54     17.25 o
  -9   2   9       20.50       18.14     40.53 o
  -8   2   9       75.34      102.43     28.52 o
  -7   2   9     1157.51     1108.83     48.72 o
  -6   2   9       27.99       39.73     23.06 o
  -5   2   9     5517.41     5197.85     80.38 o
  -4   2   9      269.28      261.41     17.64 o
  -3   2   9     2473.73     2426.36     51.76 o
  -2   2   9      233.60      252.12     13.37 o
  -1   2   9       45.63       53.61     10.38 o
   0   2   9      241.19      237.01     13.06 o
   1   2   9        5.42       13.40      9.49 o
   2   2   9      603.15      583.03     18.15 o
   3   2   9      374.13      381.65     16.88 o
   4   2   9      100.00      107.82     14.03 o
   5   2   9      661.18      698.95     29.49 o
  -9   3   9       45.04       72.96     44.39 o
  -8   3   9      587.77      600.64     63.69 o
  -7   3   9      375.99      421.53     42.46 o
  -6   3   9       29.15       29.74     22.78 o
  -5   3   9      686.04      616.88     39.02 o
  -4   3   9       21.71       14.76     13.54 o
  -3   3   9      387.42      391.73     25.18 o
  -2   3   9      897.34      956.90     21.40 o
  -1   3   9      475.35      452.79     16.93 o
   0   3   9     3601.54     3714.77     63.07 o
   1   3   9      169.17      165.08     12.02 o
   2   3   9     2388.35     2336.63     37.06 o
   3   3   9       32.70       33.27     12.06 o
   4   3   9      106.05       91.42     13.85 o
   5   3   9       63.17       62.46     16.04 o
  -9   4   9      895.09      905.98     74.50 o
  -8   4   9      531.60      552.78     63.31 o
  -7   4   9      860.63      836.82     45.14 o
  -6   4   9     1975.24     1904.77    109.63 o
  -5   4   9       22.29       31.25     21.42 o
  -4   4   9      190.90      190.73     17.28 o
  -3   4   9      576.39      564.91     23.56 o
  -2   4   9     3162.45     3119.36     93.57 o
  -1   4   9      897.21      957.55     25.95 o
   0   4   9        2.89       -3.62      9.15 o
   1   4   9     1618.77     1632.04     37.09 o
   2   4   9     2182.19     2205.96     46.52 o
   3   4   9        4.11       11.44     11.81 o
   4   4   9       27.75       19.40     12.25 o
   5   4   9       24.35       18.85     24.39 o
  -9   5   9      105.42      189.53     49.80 o
  -8   5   9       70.28       75.27     43.23 o
  -7   5   9        4.55       14.04     24.13 o
  -6   5   9     2156.43     2190.88     84.54 o
  -5   5   9      339.59      338.26     30.68 o
  -4   5   9     2331.76     2242.07     43.63 o
  -3   5   9      630.19      590.92     33.31 o
  -2   5   9     1494.42     1416.49     49.52 o
  -1   5   9      447.29      436.01     17.18 o
   0   5   9       37.66       40.47     10.38 o
   1   5   9       57.40       42.61     10.36 o
   2   5   9      186.05      173.05     12.84 o
   3   5   9      446.08      439.57     19.41 o
   4   5   9      809.06      809.73     35.75 o
   5   5   9       66.18       67.17     32.43 o
  -9   6   9      484.57      472.87     62.15 o
  -8   6   9     1311.88     1237.96     79.91 o
  -7   6   9      738.83      769.25     44.33 o
  -6   6   9       94.53       96.74     25.50 o
  -5   6   9      184.34      203.41     27.55 o
  -4   6   9     1514.67     1533.25     38.86 o
  -3   6   9       35.12       28.98     12.64 o
  -2   6   9     6143.68     5921.10    182.18 o
  -1   6   9     1374.15     1298.38     23.98 o
   0   6   9        7.75       12.61     10.12 o
   1   6   9      269.16      296.12     15.23 o
   2   6   9      472.52      486.99     18.28 o
   3   6   9       40.69       54.45     12.74 o
   4   6   9      761.86      754.45     37.36 o
  -8   7   9     1863.88     1784.56     91.10 o
  -7   7   9       89.45       60.99     41.30 o
  -6   7   9      227.77      239.42     30.09 o
  -5   7   9        5.22       12.71     21.64 o
  -4   7   9     1581.35     1509.69     60.51 o
  -3   7   9      178.37      166.42     15.38 o
  -2   7   9     1140.43     1072.18     42.61 o
  -1   7   9        8.64        6.00     10.37 o
   0   7   9     6229.57     6190.19    137.82 o
   1   7   9      153.09      142.73     12.97 o
   2   7   9     1360.65     1349.17     32.70 o
   3   7   9       30.86       28.23     14.31 o
   4   7   9       18.64        9.99     15.94 o
  -8   8   9      375.00      393.74     58.67 o
  -7   8   9      473.06      384.09     54.81 o
  -6   8   9      379.71      385.24     33.96 o
  -5   8   9     1714.34     1593.96    150.55 o
  -4   8   9       65.57       63.98     18.36 o
  -3   8   9     1400.86     1313.05     54.02 o
  -2   8   9      373.01      419.18     18.69 o
  -1   8   9       69.62       63.81     11.79 o
   0   8   9      227.46      227.75     14.07 o
   1   8   9       50.49       42.55     12.92 o
   2   8   9      811.40      864.79     26.78 o
   3   8   9      493.57      506.08     24.42 o
   4   8   9     1162.60     1120.00     50.55 o
  -8   9   9       17.14      -23.16     43.62 o
  -7   9   9      657.88      563.59     66.78 o
  -6   9   9     1360.76     1351.66    129.12 o
  -5   9   9       10.14       16.14     23.67 o
  -4   9   9     1806.74     1727.68     62.24 o
  -3   9   9      538.95      493.62     24.22 o
  -2   9   9     1105.66      980.03     47.68 o
  -1   9   9      420.66      422.28     18.14 o
   0   9   9       54.10       63.06     13.58 o
   1   9   9      102.57      104.82     14.61 o
   2   9   9      124.82      120.49     17.10 o
   3   9   9      161.04      189.99     18.46 o
   4   9   9     2276.84     2245.35     79.37 o
  -8  10   9      582.24      559.73     67.17 o
  -7  10   9       80.35       64.08     44.39 o
  -6  10   9      166.21      158.81     30.09 o
  -5  10   9       36.34       21.11     23.85 o
  -4  10   9       46.59       52.25     16.95 o
  -3  10   9        1.84       -8.28     14.85 o
  -2  10   9      706.84      707.94     41.88 o
  -1  10   9     1091.34     1142.53     30.05 o
   0  10   9       25.78       32.27     13.18 o
   1  10   9     2340.61     2303.80     66.20 o
   2  10   9       26.49       39.08     16.22 o
   3  10   9     1527.83     1515.14     60.51 o
   4  10   9      211.85      192.46     19.49 o
  -7  11   9      621.58      464.38     61.38 o
  -6  11   9      360.91      311.90     52.88 o
  -5  11   9       10.03       13.89     24.69 o
  -4  11   9      225.53      208.47     20.49 o
  -3  11   9     2451.68     2390.21     54.77 o
  -2  11   9      769.20      725.52     28.27 o
  -1  11   9      841.02      873.29     39.93 o
   0  11   9     1293.59     1254.66     32.80 o
   1  11   9      308.86      333.00     21.78 o
   2  11   9      962.31     1000.83     30.70 o
   3  11   9      505.77      520.68     33.68 o
  -7  12   9      112.02       74.12     47.48 o
  -6  12   9       31.86       43.62     41.69 o
  -5  12   9     3604.48     3598.46    228.92 o
  -4  12   9       49.45       48.32     17.35 o
  -3  12   9     1928.68     1932.29     70.65 o
  -2  12   9       43.43       54.89     16.70 o
  -1  12   9       13.03       10.86     14.12 o
   0  12   9      239.77      233.51     18.28 o
   1  12   9     1483.33     1498.74     57.22 o
   2  12   9        9.38       -4.64     17.10 o
   3  12   9      568.46      606.00     31.84 o
  -7  13   9      584.64      559.73     67.55 o
  -6  13   9       28.04       49.02     43.62 o
  -5  13   9       13.77       20.06     21.90 o
  -4  13   9      483.23      469.90     26.62 o
  -3  13   9      413.97      414.19     25.71 o
  -2  13   9      218.77      223.66     20.67 o
  -1  13   9      350.60      348.95     22.77 o
   0  13   9       28.88       40.34     15.31 o
   1  13   9      291.97      352.66     23.34 o
   2  13   9      909.75      913.63     31.75 o
   3  13   9     1094.16     1072.04     56.16 o
  -6  14   9       62.20       -6.56     44.01 o
  -5  14   9      553.15      520.34     41.91 o
  -4  14   9        6.37        3.12     17.46 o
  -3  14   9       18.78       31.05     17.73 o
  -2  14   9      216.81      194.13     21.34 o
  -1  14   9     1141.65     1125.63     44.41 o
   0  14   9      215.51      215.27     19.92 o
   1  14   9     1370.53     1422.47     39.07 o
   2  14   9       30.07       40.88     19.97 o
  -6  15   9      116.91      138.58     52.11 o
  -5  15   9       59.18       65.62     45.16 o
  -4  15   9      536.59      579.80     55.05 o
  -3  15   9     1445.97     1402.59     77.11 o
  -2  15   9      522.04      536.87     28.78 o
  -1  15   9      568.14      591.28     30.18 o
   0  15   9       28.67       14.32     21.23 o
   1  15   9      228.42      251.96     21.37 o
  -5  16   9     1105.54     1048.81     81.84 o
  -4  16   9       33.59       41.82     30.71 o
  -3  16   9      281.29      310.58     32.53 o
  -2  16   9      206.67      226.75     27.66 o
  -1  16   9       18.37        9.48     18.45 o
   0  16   9      296.87      282.21     27.95 o
   1  16   9      109.25       95.54     24.70 o
  -4  17   9       32.15       27.41     44.78 o
  -3  17   9      150.42      158.45     27.89 o
  -2  17   9      356.65      407.72     41.51 o
  -1  17   9        4.21        0.58     27.82 o
   0  17   9     1563.05     1788.03     96.50 o
  -8   0  10       18.17       40.53     41.30 o
  -6   0  10      694.10      729.19     64.08 o
  -4   0  10     3898.42     4130.75    203.62 o
  -2   0  10     3562.19     3558.38     63.96 o
   0   0  10      234.98      214.94     20.27 o
   2   0  10     1101.65     1089.85     43.43 o
   4   0  10      109.70      107.31     29.72 o
  -8   1  10        9.65       36.65     28.80 o
  -7   1  10      573.26      604.92     45.45 o
  -6   1  10     1232.69     1230.74     55.97 o
  -5   1  10      424.07      465.81     37.32 o
  -4   1  10     1012.12      976.96     29.04 o
  -3   1  10      942.05      953.15     25.65 o
  -2   1  10     1325.68     1319.31     30.45 o
  -1   1  10        8.42       10.07     10.55 o
   0   1  10     1450.90     1458.70     27.84 o
   1   1  10      705.29      735.83     20.76 o
   2   1  10       47.52       55.88     12.18 o
   3   1  10     1477.05     1490.45     29.57 o
   4   1  10      808.81      820.81     34.65 o
  -8   2  10     3319.13     3331.29     77.22 o
  -7   2  10      322.66      343.00     35.71 o
  -6   2  10     1216.86     1167.03     67.75 o
  -5   2  10       26.40       45.93     23.87 o
  -4   2  10      229.68      248.57     19.31 o
  -3   2  10      245.75      251.86     16.80 o
  -2   2  10        2.83        7.44     10.71 o
  -1   2  10        8.53       16.39     10.66 o
   0   2  10     1684.34     1777.33     29.19 o
   1   2  10       18.37       20.26     10.64 o
   2   2  10     2580.96     2600.00     46.10 o
   3   2  10       33.38       39.25     13.99 o
   4   2  10     1906.22     1796.67     78.94 o
  -8   3  10       80.55      179.95     72.76 o
  -7   3  10       24.04       54.80     27.15 o
  -6   3  10      747.61      727.87     44.74 o
  -5   3  10      347.28      362.45     33.43 o
  -4   3  10       30.82       31.05     15.11 o
  -3   3  10     2286.22     2296.35     34.85 o
  -2   3  10      232.77      282.52     18.79 o
  -1   3  10      908.90      902.51     27.48 o
   0   3  10      818.24      842.17     21.70 o
   1   3  10      234.48      224.27     14.55 o
   2   3  10       13.21       10.73     11.31 o
   3   3  10      534.09      534.60     22.63 o
   4   3  10      836.39      811.95     34.17 o
  -8   4  10       17.55       28.95     43.23 o
  -7   4  10        4.49       13.44     26.29 o
  -6   4  10      492.36      495.88     41.47 o
  -5   4  10      663.59      684.06     42.27 o
  -4   4  10     2322.50     2287.26     46.72 o
  -3   4  10       29.18       23.72     12.71 o
  -2   4  10     2733.25     2583.61     81.34 o
  -1   4  10      462.89      467.97     18.67 o
   0   4  10      779.56      762.16     20.99 o
   1   4  10     1351.35     1295.23     25.29 o
   2   4  10      198.12      208.83     14.96 o
   3   4  10      262.39      287.29     21.06 o
   4   4  10      238.11      246.56     21.60 o
  -8   5  10        3.58       30.11     42.85 o
  -7   5  10     1378.56     1330.92    120.82 o
  -6   5  10      183.46      177.24     29.88 o
  -5   5  10      104.62      102.45     25.89 o
  -4   5  10      243.29      243.34     22.90 o
  -3   5  10       81.30      111.78     14.88 o
  -2   5  10     1229.81     1159.85     32.66 o
  -1   5  10      347.10      349.86     17.18 o
   0   5  10       36.54       35.94     11.66 o
   1   5  10     4301.77     4391.91     78.03 o
   2   5  10      175.15      185.57     16.35 o
   3   5  10     2148.63     2109.69     60.62 o
   4   5  10       20.51       45.16     40.92 o
  -8   6  10      149.85      103.45     47.87 o
  -7   6  10       75.39      106.03     29.11 o
  -6   6  10      720.32      708.49     45.55 o
  -5   6  10     1311.70     1270.19     50.24 o
  -4   6  10     1241.80     1137.59     37.00 o
  -3   6  10       32.65       30.72     13.44 o
  -2   6  10      103.54      114.06     13.33 o
  -1   6  10      908.57     1010.64     23.65 o
   0   6  10      943.90      944.57     32.08 o
   1   6  10      368.41      359.84     17.78 o
   2   6  10      763.93      716.49     23.86 o
   3   6  10      282.87      290.90     22.47 o
  -8   7  10        0.00      -27.79     42.46 o
  -7   7  10      275.99      290.66     35.06 o
  -6   7  10      113.14       97.75     27.97 o
  -5   7  10      385.57      416.32     36.69 o
  -4   7  10      156.06      173.18     19.18 o
  -3   7  10     2620.90     2687.16     84.86 o
  -2   7  10        0.85        6.45     11.90 o
  -1   7  10     1685.30     1625.83     33.71 o
   0   7  10        2.26       15.69     11.75 o
   1   7  10      410.75      432.83     21.29 o
   2   7  10        3.41        1.22     15.25 o
   3   7  10      268.51      264.39     22.65 o
  -8   8  10      584.44      621.10     74.50 o
  -7   8  10      293.79      276.39     54.43 o
  -6   8  10      520.06      528.82     42.25 o
  -5   8  10     1933.08     1927.37    158.65 o
  -4   8  10      356.25      315.56     22.17 o
  -3   8  10      109.49      122.91     18.15 o
  -2   8  10      495.71      482.87     24.69 o
  -1   8  10      631.07      637.14     30.27 o
   0   8  10       96.91      116.85     15.38 o
   1   8  10      459.36      443.26     21.97 o
   2   8  10      237.44      258.66     20.83 o
   3   8  10      202.73      207.45     22.52 o
  -7   9  10      942.84      914.86     77.59 o
  -6   9  10       34.69       34.30     27.81 o
  -5   9  10       65.99       69.56     27.43 o
  -4   9  10       54.90       58.05     17.99 o
  -3   9  10      610.41      591.96     42.46 o
  -2   9  10        7.28       14.29     13.85 o
  -1   9  10       67.81       75.34     15.42 o
   0   9  10      738.26      804.21     30.97 o
   1   9  10     1061.50     1124.40     34.04 o
   2   9  10       23.73       36.70     19.23 o
   3   9  10      306.69      305.31     25.03 o
  -7  10  10      176.88      142.05     50.95 o
  -6  10  10       22.08       14.50     27.62 o
  -5  10  10      227.80      217.25     26.26 o
  -4  10  10      818.54      855.33     31.81 o
  -3  10  10      309.33      320.00     22.90 o
  -2  10  10     1317.31     1436.29     66.54 o
  -1  10  10      572.08      622.91     25.23 o
   0  10  10       13.70       15.96     14.62 o
   1  10  10      242.44      254.27     21.53 o
   2  10  10       16.48       22.82     20.26 o
  -7  11  10        2.66      -15.05     45.16 o
  -6  11  10      182.65      231.35     35.04 o
  -5  11  10      752.91      755.03     40.30 o
  -4  11  10      216.17      234.92     22.48 o
  -3  11  10       41.72       46.53     18.26 o
  -2  11  10       67.10       92.95     18.99 o
  -1  11  10      315.66      300.36     20.35 o
   0  11  10      332.03      372.25     21.41 o
   1  11  10      182.75      193.97     23.85 o
   2  11  10       39.47       19.62     20.92 o
  -6  12  10      943.12      829.94     75.66 o
  -5  12  10        0.62       -4.30     21.70 o
  -4  12  10       99.16      105.58     20.02 o
  -3  12  10       92.26       96.40     19.50 o
  -2  12  10       66.51       58.33     18.77 o
  -1  12  10        3.29       -3.26     15.36 o
   0  12  10      700.03      678.09     30.78 o
   1  12  10        6.79       -6.99     20.37 o
   2  12  10     1618.19     1887.24     96.50 o
  -6  13  10      646.60      601.03     72.96 o
  -5  13  10      120.24      110.81     25.03 o
  -4  13  10     1021.21     1018.61     59.65 o
  -3  13  10       83.29       86.44     19.94 o
  -2  13  10      251.38      272.91     24.25 o
  -1  13  10      343.55      332.20     24.43 o
   0  13  10      712.29      830.89     34.32 o
   1  13  10      121.38      102.88     24.32 o
  -5  14  10       10.97       15.31     23.50 o
  -4  14  10      580.33      603.52     32.48 o
  -3  14  10        7.57       -6.30     19.64 o
  -2  14  10     2836.05     2939.74     53.27 o
  -1  14  10      321.85      352.31     25.48 o
   0  14  10        0.84      -15.55     26.71 o
  -4  15  10       88.44      102.03     27.24 o
  -3  15  10        0.38       -5.34     19.30 o
  -2  15  10       40.90       35.82     20.38 o
  -1  15  10      272.47      340.57     40.15 o
  -7   0  11     1784.70     1898.05     92.26 o
  -5   0  11     5327.61     5379.16    130.86 o
  -3   0  11     1448.13     1354.72     60.03 o
  -1   0  11       20.08       33.97     17.50 o
   1   0  11      163.35      199.26     21.79 o
   3   0  11     1945.19     2028.52     69.87 o
  -8   1  11      279.43      322.75     39.55 o
  -7   1  11      400.89      467.02     41.17 o
  -6   1  11      164.24      197.63     32.62 o
  -5   1  11      313.41      373.38     36.03 o
  -4   1  11     1396.31     1470.64     36.14 o
  -3   1  11      530.35      527.59     21.14 o
  -2   1  11      746.21      758.73     23.36 o
  -1   1  11       13.63        3.33     11.39 o
   0   1  11      423.29      437.76     19.45 o
   1   1  11      596.47      649.41     21.89 o
   2   1  11       94.62      103.08     15.81 o
   3   1  11      155.66      160.36     24.69 o
  -8   2  11        4.50       30.39     30.56 o
  -7   2  11       22.06        4.25     28.11 o
  -6   2  11        7.06       13.11     26.75 o
  -5   2  11       68.70       59.55     26.71 o
  -4   2  11      313.47      366.45     23.18 o
  -3   2  11     1331.54     1423.91     46.00 o
  -2   2  11     1039.82     1019.10     30.80 o
  -1   2  11     4367.38     4430.02     72.12 o
   0   2  11       55.53       64.06     13.05 o
   1   2  11      846.94      837.95     23.88 o
   2   2  11      208.04      198.86     17.71 o
   3   2  11        2.81      -23.16     35.51 o
  -7   3  11       49.34       77.72     31.06 o
  -6   3  11      705.86      739.93     48.58 o
  -5   3  11      347.07      390.90     36.42 o
  -4   3  11      332.33      323.25     22.79 o
  -3   3  11      166.70      188.30     15.70 o
  -2   3  11        6.15       -2.45     11.89 o
  -1   3  11      455.00      425.33     19.41 o
   0   3  11      115.26      109.94     13.93 o
   1   3  11      137.93      152.56     14.99 o
   2   3  11      238.72      280.23     18.60 o
  -7   4  11      773.86      913.45     52.18 o
  -6   4  11        2.50      -25.28     25.28 o
  -5   4  11      515.56      564.24     59.83 o
  -4   4  11      436.71      442.19     25.98 o
  -3   4  11       19.58       15.62     12.65 o
  -2   4  11      190.04      184.14     15.45 o
  -1   4  11      259.13      247.12     16.43 o
   0   4  11      394.88      430.54     19.80 o
   1   4  11      901.82      942.66     24.82 o
   2   4  11      167.12      203.48     20.00 o
  -7   5  11        3.24       24.29     29.23 o
  -6   5  11      610.67      657.39     46.01 o
  -5   5  11       59.68       75.65     27.50 o
  -4   5  11       56.96       46.65     17.86 o
  -3   5  11        7.02       15.99     13.06 o
  -2   5  11     1635.58     1761.94     52.51 o
  -1   5  11        0.14        6.68     12.30 o
   0   5  11     1389.03     1366.94     27.86 o
   1   5  11        2.97       12.90     12.65 o
   2   5  11      146.38      119.21     18.60 o
  -7   6  11      123.72      127.99     32.94 o
  -6   6  11      157.63      203.18     33.64 o
  -5   6  11      427.36      432.06     38.04 o
  -4   6  11     1209.64     1225.83     35.01 o
  -3   6  11     1080.87     1064.57     37.81 o
  -2   6  11      505.89      471.24     21.15 o
  -1   6  11      157.43      181.94     15.54 o
   0   6  11      422.77      455.31     20.76 o
   1   6  11      375.68      375.69     21.50 o
   2   6  11      283.38      337.62     40.52 o
  -7   7  11       16.64       42.87     30.50 o
  -6   7  11     2427.82     2444.19    204.59 o
  -5   7  11        0.53       15.23     26.31 o
  -4   7  11      884.06      880.96     32.94 o
  -3   7  11      188.80      163.93     17.61 o
  -2   7  11       82.83      105.42     15.09 o
  -1   7  11        9.45       16.08     12.93 o
   0   7  11       73.95       89.07     16.34 o
   1   7  11       63.92       68.07     20.92 o
   2   7  11      251.66      343.61     26.35 o
  -7   8  11       37.06       91.49     49.02 o
  -6   8  11        3.51       20.72     28.44 o
  -5   8  11      658.21      632.73     57.58 o
  -4   8  11      482.13      542.81     29.06 o
  -3   8  11     1203.95     1216.44     32.00 o
  -2   8  11      253.52      246.19     17.69 o
  -1   8  11      705.06      746.71     26.85 o
   0   8  11      465.87      570.85     28.20 o
   1   8  11      283.37      290.70     25.56 o
   2   8  11      927.77      948.45     77.59 o
  -6   9  11      104.69       90.10     31.88 o
  -5   9  11      900.94      922.01     41.52 o
  -4   9  11      351.35      353.46     24.72 o
  -3   9  11      497.48      513.65     28.73 o
  -2   9  11     1679.38     1773.55     55.99 o
  -1   9  11       27.06       47.09     16.45 o
   0   9  11      185.04      218.39     21.45 o
   1   9  11       53.65       52.52     22.18 o
  -6  10  11      120.56      111.79     33.00 o
  -5  10  11     1066.64     1111.91     88.40 o
  -4  10  11      688.77      718.25     39.67 o
  -3  10  11      383.05      364.61     25.37 o
  -2  10  11        2.26        4.06     18.02 o
  -1  10  11        9.15       10.84     18.36 o
   0  10  11       84.43      102.02     20.38 o
   1  10  11       70.75       92.96     23.46 o
  -5  11  11      624.43      689.98     49.53 o
  -4  11  11      179.39      152.97     26.92 o
  -3  11  11      242.03      241.72     23.54 o
  -2  11  11       19.68       15.29     22.24 o
  -1  11  11        2.83       13.57     18.93 o
   0  11  11       93.04      115.32     23.82 o
  -5  12  11      102.23      126.23     49.41 o
  -4  12  11       28.26       24.77     23.65 o
  -3  12  11      663.55      696.13     39.22 o
  -2  12  11       45.67       54.92     23.93 o
  -1  12  11     1959.42     2074.11     68.60 o
   0  12  11        4.76        1.16     42.85 o
  -3  13  11      654.36      725.11     59.18 o
  -2  13  11      145.52      152.02     28.31 o
  -6   0  12      536.15      557.80     69.87 o
  -4   0  12       15.20       21.08     21.17 o
  -2   0  12      670.60      817.86     43.43 o
   0   0  12     1628.79     1778.76     64.08 o
  -6   1  12      563.84      564.44     59.64 o
  -5   1  12      557.67      551.39     45.71 o
  -4   1  12        1.21       14.53     15.06 o
  -3   1  12      436.77      431.45     21.83 o
  -2   1  12     1970.67     2040.40     37.13 o
  -1   1  12       37.95       49.89     14.16 o
   0   1  12      174.27      186.76     18.02 o
   1   1  12        9.02       22.95     16.77 o
  -6   2  12      484.09      462.73     42.58 o
  -5   2  12       41.64       43.24     28.38 o
  -4   2  12     1587.01     1710.75     47.74 o
  -3   2  12      265.07      304.40     18.57 o
  -2   2  12       15.57       22.37     13.41 o
  -1   2  12      110.73      112.56     14.89 o
   0   2  12        7.54        8.12     14.64 o
   1   2  12      103.59      136.53     19.46 o
  -6   3  12       21.39       46.02     30.54 o
  -5   3  12        2.76       13.19     27.43 o
  -4   3  12      100.95      122.05     20.62 o
  -3   3  12      102.75      118.28     15.46 o
  -2   3  12      596.77      639.88     29.76 o
  -1   3  12     1078.83     1203.84     35.46 o
   0   3  12       44.66       57.06     15.94 o
   1   3  12      560.43      549.48     28.67 o
  -6   4  12        2.07       31.62     29.81 o
  -5   4  12       13.74       31.75     28.10 o
  -4   4  12       46.33       30.66     18.50 o
  -3   4  12      621.40      665.23     32.59 o
  -2   4  12      462.13      474.96     24.09 o
  -1   4  12      680.57      709.69     26.92 o
   0   4  12     1458.91     1501.20     34.70 o
   1   4  12       30.39       67.56     22.22 o
  -6   5  12       24.83       29.61     30.06 o
  -5   5  12     1339.89     1441.91     59.88 o
  -4   5  12       75.01      109.29     20.90 o
  -3   5  12      902.65      897.83     32.61 o
  -2   5  12      397.50      452.61     24.16 o
  -1   5  12      198.98      181.84     18.81 o
   0   5  12       15.91       30.96     15.57 o
  -6   6  12      725.76      866.31     53.37 o
  -5   6  12      409.80      390.99     40.39 o
  -4   6  12      152.16      168.06     22.09 o
  -3   6  12      347.94      374.06     30.53 o
  -2   6  12      458.74      450.25     24.09 o
  -1   6  12      196.11      222.64     19.74 o
   0   6  12      726.72      809.40     31.68 o
  -5   7  12        2.34        0.62     28.44 o
  -4   7  12       39.40       43.94     19.90 o
  -3   7  12        0.08        7.12     17.85 o
  -2   7  12        5.31       20.83     15.66 o
  -1   7  12     1087.58     1199.45     39.06 o
   0   7  12      118.10      155.87     21.18 o
  -5   8  12        1.35        4.70     29.17 o
  -4   8  12      319.09      274.54     29.71 o
  -3   8  12       73.89      114.90     25.14 o
  -2   8  12      340.50      357.18     29.84 o
  -1   8  12      757.56      799.74     33.30 o
  -4   9  12        2.70       24.08     24.11 o
  -3   9  12      407.91      416.42     34.64 o
  -2   9  12       79.71       92.05     24.83 o
  -1   9  12       40.79       68.56     30.15 o
  -3  10  12       23.39       50.53     31.25 o
  -3   0  13      595.26      742.04     46.62 o
  -4   1  13      355.94      339.21     38.61 o
  -3   1  13        1.75       12.34     18.64 o
  -2   1  13      339.89      374.32     26.19 o
  -4   2  13      192.38      177.58     33.96 o
  -3   2  13        2.77       11.44     19.26 o
  -2   2  13       49.45       92.38     20.87 o
  -4   3  13      663.64      716.60     50.33 o
  -3   3  13        6.04       27.26     19.44 o
  -2   3  13      370.44      451.40     40.52 o
  -3   4  13       88.35       98.23     31.80 o
 
